# Supplementary material for: Dissecting the antibacterial functions of the T6SS-2 cluster in Xanthomonas oryzae for environment and plant protection
Source: Appl Environ Microbiol. 2025 Sep 19;91(10):e01021-25. doi: 10.1128/aem.01021-25 (PMC12542774; doi:10.1128/aem.01021-25)
Supplement: Data Set S1 — Secretome data. [file aem.01021-25-s0001.xlsx]

## Sheet: all proteins
Data Set S1
Checked	Protein FDR Confidence: Combined	Master	Accession	Description	Exp. q-value: Combined	Sum PEP Score	Coverage [%]	# Peptides	# PSMs	# Unique Peptides	# AAs	MW [kDa]	calc. pI	Score Sequest HT: Sequest HT	# Peptides (by Search Engine): Sequest HT	Biological Process	Cellular Component	Molecular Function	Pfam IDs	Entrez Gene ID	Gene ID	Gene Symbol	Ensembl Gene ID	# Protein Pathway Groups	Abundance Ratio: (PXO99A) / (ΔtssB2)	P-Value: (PXO99A) / (ΔtssB2)	Abundance Ratio Adj. P-Value:(PXO99A) / (ΔtssB2)	Abundances (Grouped): ΔtssB2	Abundances (Grouped): PXO99A	Abundances (Grouped) CV [%]: ΔtssB2	Abundances (Grouped) CV [%]: PXO99A	Abundance: F1: Sample, ΔtssB2	Abundance: F2: Sample, ΔtssB2	Abundance: F3: Sample, ΔtssB2	Abundance: F4: Sample, PXO99A	Abundance: F5: Sample, PXO99A	Abundance: F6: Sample, PXO99A	Abundances (Normalized): F1: Sample, ΔtssB2	Abundances (Normalized): F2: Sample, ΔtssB2	Abundances (Normalized): F3: Sample, ΔtssB2	Abundances (Normalized): F4: Sample, PXO99A	Abundances (Normalized): F5: Sample, PXO99A	Abundances (Normalized): F6: Sample, PXO99A	Found in Sample: F1: Sample, ΔtssB2	Found in Sample: F2: Sample, ΔtssB2	Found in Sample: F3: Sample, ΔtssB2	Found in Sample: F4: Sample, PXO99A	Found in Sample: F5: Sample, PXO99A	Found in Sample: F6: Sample, PXO99A
FALSE	High	Master Protein	A0A0K0GG84	TAL effector AvrBs3/PthA family protein OS=Xanthomonas oryzae pv. oryzae (strain PXO99A) OX=360094 GN=tal1 PE=4 SV=1	0	40.716	21	13	42	1	1305	137.8	6.81	21.7	13				Pf03377		A0A0K0GG84; xop:PXO_03922	tal1		0		#DIV/0!																		n/a	n/a	n/a	n/a	n/a	High
FALSE	High	Master Protein	B2SU53	TAL effector protein PthXo1 OS=Xanthomonas oryzae pv. oryzae (strain PXO99A) OX=360094 GN=pthXo1 PE=1 SV=2	0	30.198	18	9	33	1	1373	143.4	7.75	38.43	9	other biological processes	non-structural extracellular;other cell component	nucleic acid binding activity	Pf03377		B2SU53; Q6RKD2; xop:PXO_00227	pthXo1	PXO_00227	0		#DIV/0!																		High	n/a	High	High	High	n/a
FALSE	High	Master Protein	A0A0K0GIL3	Sulfatase modifying factor 1-like protein (C-alpha-formyglycine-generating enzyme 1) OS=Xanthomonas oryzae pv. oryzae (strain PXO99A) OX=360094 GN=PXO_05513 PE=4 SV=1	0	20.337	23	7	20	1	320	35.9	8.09	1.77	7				Pf03781		A0A0K0GIL3; xop:PXO_05513			0		#DIV/0!																		n/a	High	n/a	n/a	n/a	n/a
FALSE	High	Master Protein	A0A0K0GQP2	Phosphoribosylamine--glycine ligase OS=Xanthomonas oryzae pv. oryzae (strain PXO99A) OX=360094 GN=purD PE=3 SV=1	0	9.94	21	4	4	4	429	44.7	5.55	0	4	other metabolic processes		other molecular function	Pf01071, Pf02843, Pf02844		A0A0K0GQP2; xop:PXO_02964	purD		0		#DIV/0!																		n/a	n/a	High	n/a	n/a	n/a
FALSE	High	Master Protein	A0A0K0GFD6	DUF2875 domain-containing protein OS=Xanthomonas oryzae pv. oryzae (strain PXO99A) OX=360094 GN=PXO_03638 PE=4 SV=1	0	9.635	7	4	10	1	558	61.5	5.45	4.03	4		other membranes		Pf11394, Pf20995		A0A0K0GFD6; xop:PXO_03638			0		#DIV/0!																		n/a	n/a	High	n/a	n/a	n/a
FALSE	High	Master Protein	A0A0K0GNE1	Peptidase OS=Xanthomonas oryzae pv. oryzae (strain PXO99A) OX=360094 GN=PXO_02197 PE=4 SV=1	0	9.426	6	4	6	4	668	74.1	6.21	0	4			other molecular function	Pf01433		A0A0K0GNE1; xop:PXO_02197			0		#DIV/0!																		High	High	High	n/a	n/a	n/a
FALSE	High	Master Protein	A0A0K0GHK5	DUF2058 domain-containing protein OS=Xanthomonas oryzae pv. oryzae (strain PXO99A) OX=360094 GN=PXO_04343 PE=4 SV=1	0	7.643	19	4	4	4	181	20.2	8.37	0	4				Pf09831		A0A0K0GHK5; xop:PXO_04343			0		#DIV/0!																		High	n/a	n/a	n/a	High	High
FALSE	High	Master Protein	A0A0K0GJJ1	Chemotaxis protein OS=Xanthomonas oryzae pv. oryzae (strain PXO99A) OX=360094 GN=PXO_00045 PE=3 SV=1	0	11.084	4	3	12	1	691	74.4	7.11	23.6	3	signal transduction;other biological processes	other membranes	other molecular function	Pf00015, Pf00672, Pf12729		A0A0K0GJJ1; xop:PXO_00045			0		#DIV/0!																		n/a	n/a	n/a	High	n/a	n/a
FALSE	High	Master Protein	B2SVN7	Tryptophan synthase beta chain OS=Xanthomonas oryzae pv. oryzae (strain PXO99A) OX=360094 GN=trpB PE=3 SV=1	0	8.068	8	3	3	3	405	43.1	6.38	0	3	other metabolic processes		other molecular function	Pf00291		B2SVN7; xop:PXO_01270	trpB	PXO_01270	0		#DIV/0!																		n/a	High	High	n/a	n/a	n/a
FALSE	High	Master Protein	A0A0J9WXK6	Flagellar biosynthesis protein FlhF OS=Xanthomonas oryzae pv. oryzae (strain PXO99A) OX=360094 GN=flhF PE=3 SV=1	0	7.27	11	3	7	3	551	58.9	6.14	0	3	cell cycle OR cell proliferation;cell organization and biogenesis;transport	plasma membrane;other membranes	other molecular function	Pf00448		A0A0J9WXK6; xop:PXO_00959; xop:PXO_06207	flhF		0		#DIV/0!																		High	High	High	n/a	n/a	n/a
FALSE	High	Master Protein	B2SLG3	Bifunctional protein FolD OS=Xanthomonas oryzae pv. oryzae (strain PXO99A) OX=360094 GN=folD PE=3 SV=1	0	6.932	10	3	5	3	303	31.7	6.8	1.71	3	other metabolic processes		other molecular function	Pf00763, Pf02882	77337247	B2SLG3; xop:PXO_00904	folD	PXO_00904	0		#DIV/0!																		High	n/a	High	n/a	n/a	High
FALSE	High	Master Protein	A0A0K0GHH8	Multifunctional CCA protein OS=Xanthomonas oryzae pv. oryzae (strain PXO99A) OX=360094 GN=cca PE=3 SV=1	0	6.555	4	3	5	2	713	79.8	9.69	0	3	RNA metabolism OR transcription;other metabolic processes		nucleic acid binding activity;other molecular function	Pf01743, Pf01966, Pf05598, Pf12627		A0A0K0GHH8; xop:PXO_04446	cca		0		#DIV/0!																		n/a	n/a	High	n/a	High	High
FALSE	High	Master Protein	A0A0K0GG25	RecBCD enzyme subunit RecB OS=Xanthomonas oryzae pv. oryzae (strain PXO99A) OX=360094 GN=recB PE=3 SV=1	0	6.356	2	3	5	2	1357	145.6	6.3	0	3	cell organization and biogenesis;DNA metabolism;stress response		nucleic acid binding activity;other molecular function	Pf00580, Pf12705, Pf13361		A0A0K0GG25; xop:PXO_03906	recB		0		#DIV/0!																		n/a	High	High	n/a	n/a	High
FALSE	High	Master Protein	A0A0K0GQK6	Outer membrane hemolysin activator protein OS=Xanthomonas oryzae pv. oryzae (strain PXO99A) OX=360094 GN=fhaC PE=4 SV=1	0	6.301	6	3	3	3	570	62.3	6.58	1.81	3	transport			Pf03865, Pf08479, Pf17287		A0A0K0GQK6; xop:PXO_02975	fhaC		0		#DIV/0!																		n/a	High	High	n/a	n/a	n/a
FALSE	High	Master Protein	B2SVN4	Acetyl-coenzyme A carboxylase carboxyl transferase subunit beta OS=Xanthomonas oryzae pv. oryzae (strain PXO99A) OX=360094 GN=accD PE=3 SV=1	0	5.852	5	3	4	3	295	32	6.79	0	3	other metabolic processes	other cell component	other molecular function	Pf01039, Pf17848	77336961	B2SVN4; xop:PXO_01273	accD	PXO_01273	0		#DIV/0!																		n/a	n/a	High	High	High	n/a
FALSE	High	Master Protein	A0A0K0GNQ1	Porin O OS=Xanthomonas oryzae pv. oryzae (strain PXO99A) OX=360094 GN=PXO_02409 PE=4 SV=1	0	8.664	7	2	3	2	397	44.1	7.02	0	2				Pf07396		A0A0K0GNQ1; xop:PXO_02409			0		#DIV/0!																		High	n/a	High	n/a	n/a	n/a
FALSE	High	Master Protein	A0A0K0GQW4	Halogenase OS=Xanthomonas oryzae pv. oryzae (strain PXO99A) OX=360094 GN=PXO_02880 PE=4 SV=1	0	7.098	4	2	6	2	540	60.9	5.8	1.83	2			other molecular function	Pf01494		A0A0K0GQW4; xop:PXO_02880			0		#DIV/0!																		n/a	High	High	High	n/a	High
FALSE	High	Master Protein	A0A0K0GQV2	Tryptophan--tRNA ligase OS=Xanthomonas oryzae pv. oryzae (strain PXO99A) OX=360094 GN=trpS PE=3 SV=1	0	6.94	5	2	2	2	429	46.8	6.01	2.08	2	protein metabolism;RNA metabolism OR transcription;other metabolic processes	other cell component	other molecular function	Pf00579		A0A0K0GQV2; xop:PXO_02854	trpS		0		#DIV/0!																		Peak Found	Peak Found	Peak Found	Peak Found	High	High
FALSE	High	Master Protein	A0A0K0GMY0	histidine kinase OS=Xanthomonas oryzae pv. oryzae (strain PXO99A) OX=360094 GN=PXO_02127 PE=4 SV=1	0	6.056	5	2	6	2	398	43.5	7.99	2.22	2	protein metabolism;other metabolic processes;signal transduction		kinase activity	Pf01590, Pf02518		A0A0K0GMY0; xop:PXO_02127			0		#DIV/0!																		n/a	High	High	High	High	High
FALSE	High	Master Protein	A0A0K0GHI6	UDP-N-acetylglucosamine--N-acetylmuramyl-(pentapeptide) pyrophosphoryl-undecaprenol N-acetylglucosamine transferase OS=Xanthomonas oryzae pv. oryzae (strain PXO99A) OX=360094 GN=murG PE=3 SV=1	0	5.994	7	2	2	2	420	43.5	9.03	0	2	cell cycle OR cell proliferation;cell organization and biogenesis;other metabolic processes;other biological processes	plasma membrane;other membranes	other molecular function	Pf03033, Pf04101		A0A0K0GHI6; xop:PXO_04367	murG		0		#DIV/0!																		n/a	n/a	High	n/a	n/a	n/a
FALSE	High	Master Protein	A0A0J9WXB7	Outer membrane protein assembly factor BamB OS=Xanthomonas oryzae pv. oryzae (strain PXO99A) OX=360094 GN=bamB PE=3 SV=1	0	5.952	5	2	7	2	400	41.9	8.47	1.78	2	cell organization and biogenesis;other metabolic processes	other membranes	kinase activity	Pf13360		A0A0J9WXB7; xop:PXO_01057; xop:PXO_06109	bamB		0		#DIV/0!																		High	High	High	Peak Found	High	High
FALSE	High	Master Protein	A0A0K0GNJ2	Alpha-N-arabinofuranosidase 2 OS=Xanthomonas oryzae pv. oryzae (strain PXO99A) OX=360094 GN=PXO_02260 PE=3 SV=1	0	5.862	4	2	3	2	505	55.4	6.65	0	2	other metabolic processes		other molecular function	Pf06964		A0A0K0GNJ2; xop:PXO_02260			0		#DIV/0!																		n/a	n/a	High	High	n/a	High
FALSE	High	Master Protein	A0A0K0GNL6	Single-stranded DNA-binding protein OS=Xanthomonas oryzae pv. oryzae (strain PXO99A) OX=360094 GN=PXO_02018 PE=3 SV=1	0	5.632	23	2	7	2	147	15.9	5.17	5.57	2	DNA metabolism;other metabolic processes;stress response		nucleic acid binding activity	Pf00436		A0A0K0GNL6; xop:PXO_02018			0		#DIV/0!																		High	High	High	High	n/a	High
FALSE	High	Master Protein	A0A0K0GLB8	Beta-alanine synthetase OS=Xanthomonas oryzae pv. oryzae (strain PXO99A) OX=360094 GN=PXO_00886 PE=4 SV=1	0	5.355	6	2	2	2	299	33.2	5.62	0	2	other metabolic processes			Pf00795		A0A0K0GLB8; xop:PXO_00886			0		#DIV/0!																		n/a	n/a	High	n/a	n/a	High
FALSE	High	Master Protein	A0A0K0GLV9	Adenosylmethionine-8-amino-7-oxononanoate aminotransferase OS=Xanthomonas oryzae pv. oryzae (strain PXO99A) OX=360094 GN=bioA PE=3 SV=1	0	5.35	5	2	3	2	435	46.9	6.43	0	2	other metabolic processes	other cell component	other molecular function	Pf00202		A0A0K0GLV9; xop:PXO_01647	bioA		0		#DIV/0!																		n/a	High	High	High	n/a	n/a
FALSE	High	Master Protein	B2STN5	Fe/S biogenesis protein NfuA OS=Xanthomonas oryzae pv. oryzae (strain PXO99A) OX=360094 GN=nfuA PE=3 SV=1	0	5.252	9	2	4	2	199	21.2	5.06	0	2	cell organization and biogenesis;protein metabolism;other metabolic processes		other molecular function	Pf01106		B2STN5; xop:PXO_01524	nfuA	PXO_01524	0		#DIV/0!																		n/a	High	High	n/a	n/a	High
FALSE	High	Master Protein	A0A0K0GFJ9	YbhB/YbcL family Raf kinase inhibitor-like protein OS=Xanthomonas oryzae pv. oryzae (strain PXO99A) OX=360094 GN=PXO_03572 PE=4 SV=1	0	5.199	6	2	3	2	203	22	5.34	1.64	2				Pf01161		A0A0K0GFJ9; xop:PXO_03572			0		#DIV/0!																		n/a	n/a	High	n/a	n/a	High
FALSE	High	Master Protein	A0A0K0GN49	Peptidyl-prolyl cis-trans isomerase OS=Xanthomonas oryzae pv. oryzae (strain PXO99A) OX=360094 GN=PXO_01908 PE=3 SV=1	0	5.149	9	2	4	2	159	17.4	5.86	2.16	2	protein metabolism;other metabolic processes		other molecular function	Pf00254		A0A0K0GN49; xop:PXO_01908			0		#DIV/0!																		n/a	High	High	High	n/a	High
FALSE	High	Master Protein	A0A0K0GJC5	Regucalcin OS=Xanthomonas oryzae pv. oryzae (strain PXO99A) OX=360094 GN=PXO_00122 PE=4 SV=1	0	4.963	9	2	3	2	303	33.4	5.52	0	2				Pf08450		A0A0K0GJC5; xop:PXO_00122			0		#DIV/0!																		n/a	n/a	High	High	n/a	High
FALSE	High	Master Protein	A0A0K0GQS6	Acetyltransferase, gnat family OS=Xanthomonas oryzae pv. oryzae (strain PXO99A) OX=360094 GN=PXO_02893 PE=4 SV=1	0	4.729	2	2	2	2	902	96.4	9.04	0	2			other molecular function	Pf13302, Pf13380, Pf13549, Pf13607, Pf19045		A0A0K0GQS6; xop:PXO_02893			0		#DIV/0!																		n/a	n/a	High	n/a	n/a	High
FALSE	High	Master Protein	A0A0K0GRE4	Zinc-type alcohol dehydrogenase-like protein OS=Xanthomonas oryzae pv. oryzae (strain PXO99A) OX=360094 GN=PXO_03225 PE=3 SV=1	0	4.613	2	2	2	2	774	86.3	7.17	0	2		other membranes	other molecular function	Pf02646, Pf13602		A0A0K0GRE4; xop:PXO_03225			0		#DIV/0!																		n/a	n/a	High	n/a	n/a	n/a
FALSE	High	Master Protein	A0A0K0GK34	Bifunctional NAD(P)H-hydrate repair enzyme OS=Xanthomonas oryzae pv. oryzae (strain PXO99A) OX=360094 GN=yjeF PE=3 SV=1	0	4.601	5	2	2	2	495	50.3	6.06	0	2	other metabolic processes		other molecular function	Pf01256, Pf03853		A0A0K0GK34; xop:PXO_00413	yjeF		0		#DIV/0!																		n/a	n/a	High	n/a	n/a	n/a
FALSE	High	Master Protein	A0A0K0GQ50	ABC transporter, ATP binding protein OS=Xanthomonas oryzae pv. oryzae (strain PXO99A) OX=360094 GN=wzt PE=3 SV=1	0	4.596	5	2	4	2	437	48.3	7.81	1.75	2	transport	other membranes	transporter activity;other molecular function	Pf00005, Pf14524		A0A0K0GQ50; xop:PXO_03166	wzt		0		#DIV/0!																		n/a	n/a	High	High	High	High
FALSE	High	Master Protein	A0A0K0GIH9	Angiotensin-converting enzyme, testis-specific isoform (ACE-T) (Dipeptidyl carboxypeptidase I)(Kininase II) OS=Xanthomonas oryzae pv. oryzae (strain PXO99A) OX=360094 GN=PXO_04473 PE=4 SV=1	0	4.595	3	2	3	2	672	74.9	6.9	0	2	protein metabolism	other membranes	other molecular function	Pf01401		A0A0K0GIH9; xop:PXO_04473			0		#DIV/0!																		n/a	High	High	n/a	n/a	n/a
FALSE	High	Master Protein	A0A0K0GI88	Tetratricopeptide repeat domain protein OS=Xanthomonas oryzae pv. oryzae (strain PXO99A) OX=360094 GN=PXO_04549 PE=4 SV=1	0	4.586	4	2	2	2	568	61.4	7.44	0	2				Pf13844, Pf14559		A0A0K0GI88; xop:PXO_04549			0		#DIV/0!																		n/a	n/a	High	n/a	High	n/a
FALSE	High	Master Protein	A0A0K0GHA5	ATP-dependent protease ATPase subunit HslU OS=Xanthomonas oryzae pv. oryzae (strain PXO99A) OX=360094 GN=hslU PE=3 SV=1	0	4.504	4	2	2	2	485	53.8	5.57	0	2	other biological processes	cytosol	other molecular function	Pf00004, Pf07724		A0A0K0GHA5; xop:PXO_04279	hslU		0		#DIV/0!																		n/a	High	High	n/a	n/a	n/a
FALSE	High	Master Protein	A0A0K0GK03	Cysteine--tRNA ligase OS=Xanthomonas oryzae pv. oryzae (strain PXO99A) OX=360094 GN=cysS PE=3 SV=1	0	4.476	4	2	3	2	474	51.5	6.13	0	2	protein metabolism;RNA metabolism OR transcription;other metabolic processes	other cell component	other molecular function	Pf01406, Pf09190		A0A0K0GK03; xop:PXO_00355	cysS		0		#DIV/0!																		High	n/a	High	n/a	n/a	n/a
FALSE	High	Master Protein	A0A0J9WX53	Transcriptional regulator OS=Xanthomonas oryzae pv. oryzae (strain PXO99A) OX=360094 GN=PXO_01082 PE=3 SV=1	0.001	4.303	7	2	2	2	337	37.3	7.56	0	2	other biological processes		nucleic acid binding activity;other molecular function	Pf00126, Pf03466		A0A0J9WX53; xop:PXO_01082; xop:PXO_06237			0		#DIV/0!																		n/a	n/a	n/a	n/a	n/a	High
FALSE	High	Master Protein	A0A0J9WXE9	histidine kinase OS=Xanthomonas oryzae pv. oryzae (strain PXO99A) OX=360094 GN=PXO_01018 PE=4 SV=1	0.001	4.226	6	2	5	2	408	45.6	5.72	0	2	protein metabolism;other metabolic processes;signal transduction		kinase activity	Pf02518		A0A0J9WXE9; xop:PXO_01018; xop:PXO_06148			0		#DIV/0!																		High	n/a	High	High	n/a	High
FALSE	High	Master Protein	A0A0K0GFW0	RecF/RecN/SMC N terminal domain protein OS=Xanthomonas oryzae pv. oryzae (strain PXO99A) OX=360094 GN=PXO_03553 PE=4 SV=1	0.001	4.114	2	2	2	2	884	98.2	6.19	0	2	DNA metabolism;other metabolic processes;stress response		other molecular function	Pf13476		A0A0K0GFW0; xop:PXO_03553			0		#DIV/0!																		n/a	n/a	High	n/a	n/a	n/a
FALSE	High	Master Protein	A0A0K0GKD2	Aspartate 1-decarboxylase OS=Xanthomonas oryzae pv. oryzae (strain PXO99A) OX=360094 GN=panD PE=3 SV=1	0.001	4.098	14	2	3	2	137	14.7	6.64	1.71	2	other metabolic processes	other cell component	other molecular function	Pf02261		A0A0K0GKD2; xop:PXO_00688	panD		0		#DIV/0!																		n/a	n/a	High	High	n/a	n/a
FALSE	High	Master Protein	A0A0K0GNH2	FeS assembly ATPase SufC OS=Xanthomonas oryzae pv. oryzae (strain PXO99A) OX=360094 GN=sufC PE=3 SV=1	0.001	4.088	8	2	2	2	254	27.7	6.54	0	2			other molecular function	Pf00005		A0A0K0GNH2; xop:PXO_01978	sufC		0		#DIV/0!																		n/a	n/a	n/a	High	n/a	High
FALSE	High	Master Protein	A0A0K0GH09	DNA primase OS=Xanthomonas oryzae pv. oryzae (strain PXO99A) OX=360094 GN=dnaG PE=3 SV=1	0.001	4.006	3	2	2	2	582	65.3	6.64	0	2	DNA metabolism;RNA metabolism OR transcription;other metabolic processes	other cell component	nucleic acid binding activity;other molecular function	Pf01807, Pf08275, Pf08278, Pf10410, Pf13155		A0A0K0GH09; xop:PXO_04097	dnaG		0		#DIV/0!																		Peak Found	Peak Found	High	Peak Found	Peak Found	Peak Found
FALSE	High	Master Protein	A0A0K0GQP1	Coenzyme A biosynthesis bifunctional protein CoaBC OS=Xanthomonas oryzae pv. oryzae (strain PXO99A) OX=360094 GN=coaBC PE=3 SV=1	0.001	3.926	10	2	2	2	410	42.5	6.65	0	2	other metabolic processes		other molecular function	Pf02441, Pf04127		A0A0K0GQP1; xop:PXO_02920	coaBC		0		#DIV/0!																		n/a	n/a	High	n/a	n/a	High
FALSE	High	Master Protein	A0A0K0GPC0	Para-aminobenzoate synthase component I OS=Xanthomonas oryzae pv. oryzae (strain PXO99A) OX=360094 GN=pabB PE=4 SV=1	0.004	3.583	5	2	2	2	451	48.6	6.1	0	2	other metabolic processes			Pf00425		A0A0K0GPC0; xop:PXO_02712	pabB		0		#DIV/0!																		n/a	n/a	High	High	n/a	n/a
FALSE	High	Master Protein	A0A0K0GGJ0	Translocation and assembly module subunit TamA OS=Xanthomonas oryzae pv. oryzae (strain PXO99A) OX=360094 GN=PXO_03724 PE=3 SV=1	0.004	3.419	2	2	2	2	584	65.6	5.68	0	2		other membranes		Pf01103, Pf07244, Pf17243		A0A0K0GGJ0; xop:PXO_03724			0		#DIV/0!																		n/a	n/a	High	n/a	n/a	n/a
FALSE	High	Master Protein	A0A0K0GPX4	Transcriptional regulatory protein, C terminal OS=Xanthomonas oryzae pv. oryzae (strain PXO99A) OX=360094 GN=PXO_02602 PE=4 SV=1	0.005	3.318	3	2	4	2	772	82.9	6.93	0	2	signal transduction;other biological processes	other membranes	nucleic acid binding activity	Pf00486, Pf07676		A0A0K0GPX4; xop:PXO_02602			0		#DIV/0!																		High	n/a	High	High	High	n/a
FALSE	High	Master Protein	A0A0K0GMZ9	Uncharacterized protein OS=Xanthomonas oryzae pv. oryzae (strain PXO99A) OX=360094 GN=PXO_02105 PE=4 SV=1	0	5.18	26	1	4	1	95	9.7	5.31	0	1						A0A0K0GMZ9; xop:PXO_02105			0		#DIV/0!																		n/a	n/a	High	High	n/a	High
FALSE	High	Master Protein	A0A0K0GMU7	Glutamate symport protein OS=Xanthomonas oryzae pv. oryzae (strain PXO99A) OX=360094 GN=PXO_01901 PE=4 SV=1	0.001	4.354	3	1	1	1	439	45.9	9.44	1.99	1	transport	other membranes	transporter activity	Pf00375		A0A0K0GMU7; xop:PXO_01901			0		#DIV/0!																		n/a	n/a	n/a	n/a	n/a	High
FALSE	High	Master Protein	A0A0K0GJA8	Single-stranded-DNA-specific exonuclease RecJ OS=Xanthomonas oryzae pv. oryzae (strain PXO99A) OX=360094 GN=recJ PE=3 SV=1	0.001	4.041	2	1	5	1	558	59.5	6.43	0	1	DNA metabolism;other metabolic processes;stress response		nucleic acid binding activity;other molecular function	Pf01368, Pf02272, Pf17768		A0A0K0GJA8; xop:PXO_00083	recJ		0		#DIV/0!																		n/a	High	High	High	High	High
FALSE	High	Master Protein	A0A0J9WXF9	Flagellar basal-body rod protein FlgG OS=Xanthomonas oryzae pv. oryzae (strain PXO99A) OX=360094 GN=flgG PE=3 SV=1	0.001	3.985	3	1	1	1	261	27.4	4.7	1.8	1	other biological processes	other cell component		Pf00460, Pf06429		A0A0J9WXF9; xop:PXO_01007; xop:PXO_06159	flgG		0		#DIV/0!																		High	n/a	n/a	n/a	n/a	n/a
FALSE	High	Master Protein	B2SM82	Methylthioribulose-1-phosphate dehydratase OS=Xanthomonas oryzae pv. oryzae (strain PXO99A) OX=360094 GN=mtnB1 PE=3 SV=2	0.001	3.868	6	1	2	1	225	25.1	6.39	0	1	other metabolic processes	other cell component	other molecular function	Pf00596		B2SM82; xop:PXO_00848; xop:PXO_06079	mtnB1; mtnB2	PXO_00848; PXO_06079	0		#DIV/0!																		n/a	n/a	n/a	High	High	n/a
FALSE	High	Master Protein	A0A0K0GL40	Outer membrane protein OS=Xanthomonas oryzae pv. oryzae (strain PXO99A) OX=360094 GN=PXO_01743 PE=4 SV=1	0.001	3.791	15	1	3	1	114	10.6	4.42	0	1						A0A0K0GL40; xop:PXO_01743			0		#DIV/0!																		n/a	n/a	n/a	n/a	High	High
FALSE	High	Master Protein	A0A0K0GQX5	Leucine aminopeptidase OS=Xanthomonas oryzae pv. oryzae (strain PXO99A) OX=360094 GN=PXO_02867 PE=3 SV=1	0.001	3.721	3	1	1	1	456	48.8	6.02	1.69	1	protein metabolism	other cell component	other molecular function	Pf00883, Pf21337		A0A0K0GQX5; xop:PXO_02867			0		#DIV/0!																		n/a	n/a	High	n/a	n/a	n/a
FALSE	High	Master Protein	A0A0K0GP96	DNA polymerase III subunit epsilon OS=Xanthomonas oryzae pv. oryzae (strain PXO99A) OX=360094 GN=dnaQ PE=4 SV=1	0.004	3.593	6	1	3	1	244	26.8	4.97	0	1	DNA metabolism;other metabolic processes		nucleic acid binding activity;other molecular function	Pf00929		A0A0K0GP96; xop:PXO_02468	dnaQ		0		#DIV/0!																		n/a	n/a	n/a	High	High	High
FALSE	High	Master Protein	A0A0K0GFQ8	ATP-dependent RNA helicase OS=Xanthomonas oryzae pv. oryzae (strain PXO99A) OX=360094 GN=PXO_03333 PE=4 SV=1	0.004	3.582	2	1	3	1	831	90.7	6.34	0	1			nucleic acid binding activity;other molecular function	Pf00270, Pf00271, Pf09369		A0A0K0GFQ8; xop:PXO_03333			0		#DIV/0!																		High	n/a	High	High	n/a	n/a
FALSE	High	Master Protein	A0A0K0GP66	Aminopeptidase P OS=Xanthomonas oryzae pv. oryzae (strain PXO99A) OX=360094 GN=PXO_02378 PE=4 SV=1	0.004	3.53	2	1	1	1	446	49.9	6.24	2.18	1			other molecular function	Pf00557, Pf05195		A0A0K0GP66; xop:PXO_02378			0		#DIV/0!																		n/a	n/a	High	n/a	n/a	n/a
FALSE	High	Master Protein	A0A0K0GFR7	Partition protein OS=Xanthomonas oryzae pv. oryzae (strain PXO99A) OX=360094 GN=PXO_03580 PE=4 SV=1	0.004	3.454	7	1	2	1	210	22.7	9	1.64	1				Pf01656		A0A0K0GFR7; xop:PXO_03580			0		#DIV/0!																		n/a	n/a	n/a	High	n/a	High
FALSE	High	Master Protein	A0A0K0GJL0	Plasmid replication/partition related protein OS=Xanthomonas oryzae pv. oryzae (strain PXO99A) OX=360094 GN=PXO_00473 PE=4 SV=1	0.004	3.417	4	1	1	1	284	31.3	6.46	0	1						A0A0K0GJL0; xop:PXO_00473			0		#DIV/0!																		n/a	n/a	High	n/a	n/a	n/a
FALSE	High	Master Protein	A0A0K0GKV9	Sugar ABC transporter ATP-binding protein OS=Xanthomonas oryzae pv. oryzae (strain PXO99A) OX=360094 GN=PXO_00607 PE=4 SV=1	0.005	3.304	3	1	1	1	365	39.6	6.64	1.71	1	transport	other cell component	transporter activity;other molecular function	Pf00005, Pf17912		A0A0K0GKV9; xop:PXO_00607			0		#DIV/0!																		n/a	n/a	High	n/a	n/a	n/a
FALSE	High	Master Protein	A0A0K0GLL2	Heat shock protein OS=Xanthomonas oryzae pv. oryzae (strain PXO99A) OX=360094 GN=PXO_01756 PE=4 SV=1	0.005	3.248	3	1	1	1	458	49.7	5.97	0	1	protein metabolism;other metabolic processes		other molecular function	Pf00012		A0A0K0GLL2; xop:PXO_01756			0		#DIV/0!																		n/a	n/a	High	n/a	n/a	n/a
FALSE	High	Master Protein	A0A0K0GJR9	Polar amino acid transporter OS=Xanthomonas oryzae pv. oryzae (strain PXO99A) OX=360094 GN=PXO_00451 PE=4 SV=1	0.005	3.172	4	1	2	1	292	32.1	4.61	1.85	1			other molecular function	Pf00571, Pf03471		A0A0K0GJR9; xop:PXO_00451			0		#DIV/0!																		n/a	n/a	n/a	High	n/a	High
FALSE	High	Master Protein	A0A0K0GQ36	Electron transfer flavoprotein alpha subunit OS=Xanthomonas oryzae pv. oryzae (strain PXO99A) OX=360094 GN=etfA PE=3 SV=1	0.005	3.141	4	1	1	1	313	31.9	5.41	0	1	other metabolic processes		other molecular function	Pf00766, Pf01012		A0A0K0GQ36; xop:PXO_03167	etfA		0		#DIV/0!																		n/a	n/a	High	n/a	n/a	n/a
FALSE	High	Master Protein	A0A0K0GIE9	ATPase involved in DNA repair OS=Xanthomonas oryzae pv. oryzae (strain PXO99A) OX=360094 GN=PXO_04701 PE=4 SV=1	0.006	3.107	1	1	1	1	975	106.3	8.27	2	1						A0A0K0GIE9; xop:PXO_04701			0		#DIV/0!																		n/a	n/a	High	n/a	n/a	n/a
FALSE	High	Master Protein	B2SS56	YcgL domain-containing protein PXO_02884 OS=Xanthomonas oryzae pv. oryzae (strain PXO99A) OX=360094 GN=PXO_02884 PE=3 SV=2	0.006	3.103	12	1	1	1	86	9.7	6.54	0	1				Pf05166		B2SS56; xop:PXO_02884		PXO_02884	0		#DIV/0!																		n/a	n/a	n/a	n/a	High	n/a
FALSE	High	Master Protein	A0A0K0GQ41	Succinyl-CoA:3-ketoacid-coenzyme A transferase subunit A OS=Xanthomonas oryzae pv. oryzae (strain PXO99A) OX=360094 GN=lpsI PE=3 SV=1	0.006	3.081	4	1	2	1	244	26.1	5.5	0	1			other molecular function	Pf01144		A0A0K0GQ41; xop:PXO_03175	lpsI		0		#DIV/0!																		n/a	n/a	n/a	High	High	n/a
FALSE	High	Master Protein	A0A0K0GQ05	Curved DNA binding protein OS=Xanthomonas oryzae pv. oryzae (strain PXO99A) OX=360094 GN=PXO_02638 PE=4 SV=1	0.007	3.035	5	1	2	1	299	31.7	7.55	0	1	protein metabolism;other metabolic processes	other cell component	other molecular function	Pf00226, Pf01556		A0A0K0GQ05; xop:PXO_02638			0		#DIV/0!																		n/a	n/a	n/a	High	n/a	High
FALSE	High	Master Protein	A0A0K0GMY6	Type IV pilin OS=Xanthomonas oryzae pv. oryzae (strain PXO99A) OX=360094 GN=PXO_01325 PE=4 SV=1	0.007	3.028	10	1	1	1	122	12.9	9.2	0	1	cell cycle OR cell proliferation;cell organization and biogenesis			Pf16732		A0A0K0GMY6; xop:PXO_01325			0		#DIV/0!																		n/a	n/a	High	n/a	n/a	n/a
FALSE	High	Master Protein	A0A0K0GMB4	Protein TolA OS=Xanthomonas oryzae pv. oryzae (strain PXO99A) OX=360094 GN=tolA PE=4 SV=1	0.007	2.995	4	1	2	1	322	34.9	5.94	0	1	transport	other membranes	transporter activity	Pf13103		A0A0K0GMB4; xop:PXO_01563	tolA		0		#DIV/0!																		n/a	n/a	High	n/a	n/a	n/a
FALSE	High	Master Protein	A0A0K0GLU2	DUF2383 domain-containing protein OS=Xanthomonas oryzae pv. oryzae (strain PXO99A) OX=360094 GN=PXO_01766 PE=4 SV=1	0.007	2.992	11	1	1	1	151	16.4	6.8	0	1				Pf09537		A0A0K0GLU2; xop:PXO_01766			0		#DIV/0!																		n/a	n/a	n/a	n/a	High	n/a
FALSE	High	Master Protein	A0A0K0GNM0	Alpha-ribazole-5''''-phosphate phosphatase OS=Xanthomonas oryzae pv. oryzae (strain PXO99A) OX=360094 GN=PXO_01925 PE=4 SV=1	0.008	2.947	6	1	3	1	196	21.1	6.79	0	1				Pf00300		A0A0K0GNM0; xop:PXO_01925			0		#DIV/0!																		n/a	n/a	High	High	n/a	High
FALSE	High	Master Protein	A0A0K0GPE1	ATP-dependent DNA helicase RecG OS=Xanthomonas oryzae pv. oryzae (strain PXO99A) OX=360094 GN=recG PE=3 SV=1	0.008	2.943	1	1	1	1	717	77.7	8.98	0	1	cell organization and biogenesis;DNA metabolism;other metabolic processes;stress response		nucleic acid binding activity;other molecular function	Pf00270, Pf00271, Pf17191, Pf19833		A0A0K0GPE1; xop:PXO_02362	recG		0		#DIV/0!																		n/a	n/a	High	n/a	n/a	n/a
FALSE	High	Master Protein	A0A0K0GN47	Toxin VasX N-terminal region domain-containing protein OS=Xanthomonas oryzae pv. oryzae (strain PXO99A) OX=360094 GN=PXO_02056 PE=4 SV=1	0.008	2.915	1	1	1	1	953	103.2	7.27	1.64	1		other membranes		Pf20249		A0A0K0GN47; xop:PXO_02056			0		#DIV/0!																		n/a	n/a	High	n/a	n/a	n/a
FALSE	High	Master Protein	A0A0K0GRB2	2-dehydropantoate 2-reductase OS=Xanthomonas oryzae pv. oryzae (strain PXO99A) OX=360094 GN=panE PE=3 SV=1	0.008	2.875	3	1	2	1	312	32.9	6.52	0	1	other metabolic processes		other molecular function	Pf02558, Pf08546		A0A0K0GRB2; xop:PXO_02788	panE		0		#DIV/0!																		n/a	n/a	n/a	n/a	High	High
FALSE	High	Master Protein	A0A0K0GHR3	Phosphoanhydride phosphohydrolase OS=Xanthomonas oryzae pv. oryzae (strain PXO99A) OX=360094 GN=PXO_04687 PE=4 SV=1	0.008	2.85	2	1	1	1	510	53	8.28	0	1			other molecular function	Pf00328		A0A0K0GHR3; xop:PXO_04687			0		#DIV/0!																		n/a	n/a	n/a	High	n/a	n/a
FALSE	High	Master Protein	A0A0K0GGV6	Anthranilate synthase component 1 OS=Xanthomonas oryzae pv. oryzae (strain PXO99A) OX=360094 GN=trpE PE=3 SV=1	0.007	2.841	2	1	2	1	491	54.2	5.76	0	1	other metabolic processes		other molecular function	Pf00425, Pf04715		A0A0K0GGV6; xop:PXO_04195	trpE		0		#DIV/0!																		n/a	High	High	n/a	n/a	n/a
FALSE	High	Master Protein	A0A0K0GR26	Uncharacterized protein OS=Xanthomonas oryzae pv. oryzae (strain PXO99A) OX=360094 GN=PXO_03545 PE=4 SV=1	0.007	2.821	5	1	4	1	196	19.8	9.31	1.7	1						A0A0K0GR26; xop:PXO_03545			0		#DIV/0!																		High	High	n/a	High	n/a	High
FALSE	High	Master Protein	B2SJ67	Nicotinate-nucleotide--dimethylbenzimidazole phosphoribosyltransferase OS=Xanthomonas oryzae pv. oryzae (strain PXO99A) OX=360094 GN=cobT PE=3 SV=1	0.007	2.816	3	1	2	1	348	35.9	6.95	0	1	other metabolic processes		other molecular function	Pf02277		B2SJ67; xop:PXO_01924	cobT	PXO_01924	0		#DIV/0!																		n/a	n/a	n/a	High	n/a	High
FALSE	High	Master Protein	B2SM18	Homogentisate 1,2-dioxygenase OS=Xanthomonas oryzae pv. oryzae (strain PXO99A) OX=360094 GN=hmgA PE=3 SV=1	0.007	2.811	3	1	1	1	441	48.5	6.93	0	1	other metabolic processes		other molecular function	Pf04209, Pf20510		B2SM18; xop:PXO_04215	hmgA	PXO_04215	0		#DIV/0!																		n/a	n/a	High	n/a	n/a	n/a
FALSE	High	Master Protein	A0A0K0GR95	Delta-aminolevulinic acid dehydratase OS=Xanthomonas oryzae pv. oryzae (strain PXO99A) OX=360094 GN=hemB PE=3 SV=1	0.007	2.778	3	1	2	1	320	35.2	5.21	0	1	other metabolic processes		other molecular function	Pf00490		A0A0K0GR95; xop:PXO_02814	hemB		0		#DIV/0!																		n/a	n/a	n/a	n/a	High	High
FALSE	High	Master Protein	A0A0K0GR47	DUF3800 domain-containing protein OS=Xanthomonas oryzae pv. oryzae (strain PXO99A) OX=360094 GN=PXO_02789 PE=4 SV=1	0.007	2.756	5	1	3	1	249	28.2	7.68	0	1				Pf12686		A0A0K0GR47; xop:PXO_02789			0		#DIV/0!																		n/a	n/a	n/a	High	High	High
FALSE	High	Master Protein	A0A0K0GQQ8	ABC transporter ATP-binding protein OS=Xanthomonas oryzae pv. oryzae (strain PXO99A) OX=360094 GN=PXO_03211 PE=4 SV=1	0.007	2.745	5	1	1	1	264	27.7	7.14	0	1			other molecular function	Pf00005		A0A0K0GQQ8; xop:PXO_03211			0		#DIV/0!																		n/a	n/a	High	n/a	n/a	n/a
FALSE	High	Master Protein	B2SS96	Thymidylate kinase OS=Xanthomonas oryzae pv. oryzae (strain PXO99A) OX=360094 GN=tmk PE=3 SV=1	0.007	2.744	5	1	1	1	227	23.9	5.48	0	1	other metabolic processes		kinase activity;other molecular function	Pf02223		B2SS96; xop:PXO_02846	tmk	PXO_02846	0		#DIV/0!																		n/a	n/a	n/a	High	n/a	n/a
FALSE	High	Master Protein	A0A0J9WWV7	Thioredoxin reductase OS=Xanthomonas oryzae pv. oryzae (strain PXO99A) OX=360094 GN=trxB PE=3 SV=1	0.007	2.735	4	1	1	1	322	34.3	6.14	0	1	other metabolic processes;stress response;other biological processes	other cell component	other molecular function	Pf07992		A0A0J9WWV7; xop:PXO_01037; xop:PXO_06129	trxB		0		#DIV/0!																		n/a	n/a	High	n/a	n/a	n/a
FALSE	High	Master Protein	B2SNS8	Probable GTP-binding protein EngB OS=Xanthomonas oryzae pv. oryzae (strain PXO99A) OX=360094 GN=engB PE=3 SV=1	0.007	2.721	4	1	3	1	207	23.1	9.58	0	1	cell cycle OR cell proliferation;cell organization and biogenesis		other molecular function	Pf01926		B2SNS8; xop:PXO_04431	engB	PXO_04431	0		#DIV/0!																		n/a	n/a	High	n/a	High	High
FALSE	High	Master Protein	A0A0K0GQL4	DUF3426 domain-containing protein OS=Xanthomonas oryzae pv. oryzae (strain PXO99A) OX=360094 GN=PXO_02997 PE=4 SV=1	0.007	2.717	4	1	1	1	356	36.9	8.13	0	1				Pf11906		A0A0K0GQL4; xop:PXO_02997			0		#DIV/0!																		n/a	n/a	High	n/a	n/a	n/a
FALSE	High	Master Protein	A0A0J9WWL8	ISXoo12 transposase OS=Xanthomonas oryzae pv. oryzae (strain PXO99A) OX=360094 GN=PXO_05450 PE=4 SV=1	0.007	2.701	8	1	1	1	141	15.8	9.29	0	1				Pf13340		A0A0J9WWL8; xop:PXO_05450; xop:PXO_05573; xop:PXO_05595; xop:PXO_05641			0		#DIV/0!																		n/a	n/a	n/a	n/a	High	n/a
FALSE	High	Master Protein	A0A0K0GFM2	Malto-oligosyltrehalose trehalohydrolase OS=Xanthomonas oryzae pv. oryzae (strain PXO99A) OX=360094 GN=treZ PE=3 SV=1	0.007	2.698	3	1	1	1	553	60.5	5.68	0	1	other metabolic processes	other cell component	other molecular function	Pf00128, Pf11941		A0A0K0GFM2; xop:PXO_03374	treZ		0		#DIV/0!																		n/a	n/a	High	n/a	n/a	n/a
FALSE	High	Master Protein	A0A0K0GL55	Beta-hexosaminidase OS=Xanthomonas oryzae pv. oryzae (strain PXO99A) OX=360094 GN=nagZ PE=3 SV=1	0.007	2.694	3	1	3	1	361	37.8	6.71	0	1	cell cycle OR cell proliferation;cell organization and biogenesis;other metabolic processes;other biological processes	other cell component	other molecular function	Pf00933		A0A0K0GL55; xop:PXO_01728	nagZ		0		#DIV/0!																		n/a	n/a	High	High	High	n/a
FALSE	High	Master Protein	A0A0K0GQN0	Chromosome partitioning protein OS=Xanthomonas oryzae pv. oryzae (strain PXO99A) OX=360094 GN=PXO_02930 PE=4 SV=1	0.008	2.661	6	1	2	1	265	28.5	5.94	0	1				Pf13614		A0A0K0GQN0; xop:PXO_02930			0		#DIV/0!																		n/a	n/a	High	High	n/a	n/a
FALSE	High	Master Protein	A0A0K0GPI3	Sugar transporter OS=Xanthomonas oryzae pv. oryzae (strain PXO99A) OX=360094 GN=PXO_02413 PE=4 SV=1	0.008	2.629	2	1	1	1	443	48.3	9.47	0	1	transport	other membranes	transporter activity	Pf13347		A0A0K0GPI3; xop:PXO_02413			0		#DIV/0!																		n/a	n/a	n/a	n/a	n/a	High
FALSE	High	Master Protein	B2SW86	tRNA-2-methylthio-N(6)-dimethylallyladenosine synthase OS=Xanthomonas oryzae pv. oryzae (strain PXO99A) OX=360094 GN=miaB PE=3 SV=2	0.008	2.609	2	1	1	1	484	52.7	5.97	0	1	RNA metabolism OR transcription;other metabolic processes	other cell component	other molecular function	Pf00919, Pf01938, Pf04055		B2SW86; xop:PXO_00446	miaB	PXO_00446	0		#DIV/0!																		n/a	n/a	High	n/a	n/a	n/a
FALSE	High	Master Protein	A0A0K0GPX5	Chemotaxis MotB protein OS=Xanthomonas oryzae pv. oryzae (strain PXO99A) OX=360094 GN=PXO_03067 PE=3 SV=1	0.008	2.585	3	1	2	1	377	39.5	9.2	0	1		plasma membrane;other membranes		Pf00691, Pf13677		A0A0K0GPX5; xop:PXO_03067			0		#DIV/0!																		High	n/a	n/a	High	n/a	n/a
FALSE	High	Master Protein	A0A0K0GKU8	Histidinol dehydrogenase OS=Xanthomonas oryzae pv. oryzae (strain PXO99A) OX=360094 GN=hisD PE=3 SV=1	0.01	2.568	3	1	1	1	431	44.7	5.47	0	1	other metabolic processes		other molecular function	Pf00815		A0A0K0GKU8; xop:PXO_00833	hisD		0		#DIV/0!																		n/a	n/a	High	n/a	n/a	n/a
FALSE	High	Master Protein	A0A0K0GP11	ErfK/YbiS/YcfS/YnhG OS=Xanthomonas oryzae pv. oryzae (strain PXO99A) OX=360094 GN=PXO_02338 PE=3 SV=1	0.01	2.568	4	1	1	1	271	29	7.65	0	1	other metabolic processes		other molecular function	Pf01471, Pf03734		A0A0K0GP11; xop:PXO_02338			0		#DIV/0!																		n/a	n/a	High	n/a	n/a	n/a
FALSE	High	Master Protein	A0A0K0GNL8	Fimbrial assembly protein OS=Xanthomonas oryzae pv. oryzae (strain PXO99A) OX=360094 GN=PXO_02352 PE=4 SV=1	0.01	2.559	8	1	2	1	163	17.4	4.6	2.34	1				Pf04351		A0A0K0GNL8; xop:PXO_02352			0		#DIV/0!																		n/a	High	n/a	n/a	High	n/a
FALSE	High	Master Protein	A0A0K0GFI5	Histidine-specific methyltransferase SAM-dependent domain-containing protein OS=Xanthomonas oryzae pv. oryzae (strain PXO99A) OX=360094 GN=PXO_03587 PE=4 SV=1	0.01	2.536	3	1	1	1	328	35.9	5.87	0	1	other metabolic processes		other molecular function	Pf10017		A0A0K0GFI5; xop:PXO_03587			0		#DIV/0!																		n/a	n/a	n/a	High	n/a	n/a
FALSE	High	Master Protein	A0A0K0GHJ1	DUF721 domain-containing protein OS=Xanthomonas oryzae pv. oryzae (strain PXO99A) OX=360094 GN=PXO_04360 PE=4 SV=1	0.01	2.529	8	1	1	1	145	15.8	10.45	0	1				Pf05258		A0A0K0GHJ1; xop:PXO_04360			0		#DIV/0!																		n/a	n/a	n/a	n/a	n/a	High
FALSE	Medium	Master Protein	A0A0K0GQC4	Secreted protein OS=Xanthomonas oryzae pv. oryzae (strain PXO99A) OX=360094 GN=PXO_03071 PE=4 SV=1	0.01	2.501	6	1	1	1	141	14.6	11.39	0	1						A0A0K0GQC4; xop:PXO_03071			0		#DIV/0!																		High	n/a	n/a	n/a	n/a	n/a
FALSE	Medium	Master Protein	A0A0K0GNP5	FeS assembly protein SufD OS=Xanthomonas oryzae pv. oryzae (strain PXO99A) OX=360094 GN=sufD PE=3 SV=1	0.011	2.457	2	1	2	1	420	45.2	6.32	0	1	cell organization and biogenesis;other metabolic processes			Pf01458, Pf19295		A0A0K0GNP5; xop:PXO_01977	sufD		0		#DIV/0!																		n/a	n/a	n/a	n/a	High	High
FALSE	Medium	Master Protein	A0A0K0GQ90	Outer membrane protein OS=Xanthomonas oryzae pv. oryzae (strain PXO99A) OX=360094 GN=PXO_03097 PE=4 SV=1	0.011	2.453	7	1	1	1	228	23.7	5.55	0	1		other membranes		Pf03922		A0A0K0GQ90; xop:PXO_03097			0		#DIV/0!																		n/a	n/a	n/a	n/a	n/a	High
FALSE	Medium	Master Protein	A0A0K0GN68	site-specific DNA-methyltransferase (adenine-specific) OS=Xanthomonas oryzae pv. oryzae (strain PXO99A) OX=360094 GN=PXO_02073 PE=3 SV=1	0.011	2.44	2	1	1	1	489	55.8	5.96	0	1	DNA metabolism;other metabolic processes;stress response		nucleic acid binding activity;other molecular function	Pf02384, Pf12161		A0A0K0GN68; xop:PXO_02073			0		#DIV/0!																		n/a	n/a	High	n/a	n/a	n/a
FALSE	Medium	Master Protein	A0A0K0GKG0	Antitoxin OS=Xanthomonas oryzae pv. oryzae (strain PXO99A) OX=360094 GN=PXO_00686 PE=3 SV=1	0.011	2.44	12	1	2	1	113	12	10.42	0	1				Pf02604		A0A0K0GKG0; xop:PXO_00686			0		#DIV/0!																		n/a	n/a	n/a	High	n/a	High
FALSE	Medium	Master Protein	A0A0J9WXE0	ATP-dependent Clp protease adapter protein ClpS OS=Xanthomonas oryzae pv. oryzae (strain PXO99A) OX=360094 GN=clpS PE=3 SV=1	0.011	2.438	10	1	3	1	93	10.6	5.33	0	1	protein metabolism;other metabolic processes		other molecular function	Pf02617		A0A0J9WXE0; xop:PXO_01029; xop:PXO_06137	clpS		0		#DIV/0!																		High	n/a	n/a	n/a	High	High
FALSE	Medium	Master Protein	A0A0K0GK97	Lipoprotein, putative OS=Xanthomonas oryzae pv. oryzae (strain PXO99A) OX=360094 GN=PXO_00776 PE=4 SV=1	0.011	2.425	3	1	1	1	317	34.9	6.57	0	1				Pf07920		A0A0K0GK97; xop:PXO_00776			0		#DIV/0!																		n/a	n/a	High	n/a	n/a	n/a
FALSE	Medium	Master Protein	A0A0K0GJB5	Galactose-binding protein regulator OS=Xanthomonas oryzae pv. oryzae (strain PXO99A) OX=360094 GN=PXO_00118 PE=3 SV=1	0.011	2.423	3	1	1	1	302	32.9	8.24	0	1	other biological processes		nucleic acid binding activity;other molecular function	Pf00126, Pf03466		A0A0K0GJB5; xop:PXO_00118			0		#DIV/0!																		n/a	n/a	n/a	High	n/a	n/a
FALSE	Medium	Master Protein	A0A0K0GP47	Cell division protein ZapA OS=Xanthomonas oryzae pv. oryzae (strain PXO99A) OX=360094 GN=PXO_02381 PE=3 SV=1	0.011	2.42	10	1	1	1	99	11.3	6.57	0	1	cell cycle OR cell proliferation;cell organization and biogenesis			Pf05164		A0A0K0GP47; xop:PXO_02381			0		#DIV/0!																		n/a	n/a	n/a	n/a	High	n/a
FALSE	Medium	Master Protein	A0A0K0GNF4	Acetyltransferase OS=Xanthomonas oryzae pv. oryzae (strain PXO99A) OX=360094 GN=PXO_01975 PE=4 SV=1	0.011	2.414	3	1	1	1	217	24.7	5.94	0	1			other molecular function	Pf00583		A0A0K0GNF4; xop:PXO_01975			0		#DIV/0!																		n/a	n/a	n/a	High	n/a	n/a
FALSE	Medium	Master Protein	A0A0K0GJC1	4-hydroxy-tetrahydrodipicolinate synthase OS=Xanthomonas oryzae pv. oryzae (strain PXO99A) OX=360094 GN=dapA PE=3 SV=1	0.012	2.403	3	1	2	1	302	31.1	6.21	0	1	other metabolic processes	other cell component	other molecular function	Pf00701		A0A0K0GJC1; xop:PXO_00126	dapA		0		#DIV/0!																		n/a	n/a	n/a	n/a	High	High
FALSE	Medium	Master Protein	A0A0K0GI94	EF-hand domain-containing protein OS=Xanthomonas oryzae pv. oryzae (strain PXO99A) OX=360094 GN=PXO_04624 PE=4 SV=1	0.012	2.395	6	1	1	1	135	14.6	5.82	0	1			other molecular function	Pf13202		A0A0K0GI94; xop:PXO_04624			0		#DIV/0!																		High	n/a	n/a	n/a	n/a	n/a
FALSE	Medium	Master Protein	A0A0K0GH79	Surface antigen protein OS=Xanthomonas oryzae pv. oryzae (strain PXO99A) OX=360094 GN=PXO_04299 PE=4 SV=1	0.012	2.39	13	1	2	1	126	13.3	11.27	0	1		other membranes		Pf05433		A0A0K0GH79; xop:PXO_04299			0		#DIV/0!																		n/a	n/a	High	n/a	High	n/a
FALSE	Medium	Master Protein	A0A0K0GHM2	Ribosomal RNA small subunit methyltransferase I OS=Xanthomonas oryzae pv. oryzae (strain PXO99A) OX=360094 GN=rsmI PE=3 SV=1	0.012	2.38	4	1	1	1	265	28.2	6.81	0	1	RNA metabolism OR transcription;other metabolic processes	other cell component	other molecular function	Pf00590		A0A0K0GHM2; xop:PXO_04378	rsmI		0		#DIV/0!																		n/a	n/a	n/a	n/a	High	n/a
FALSE	Medium	Master Protein	A0A0K0GJI3	Acetoacetyl-CoA reductase OS=Xanthomonas oryzae pv. oryzae (strain PXO99A) OX=360094 GN=PXO_00406 PE=3 SV=1	0.012	2.368	4	1	2	1	246	26.7	6.89	0	1	other metabolic processes	other cell component	other molecular function	Pf00106		A0A0K0GJI3; xop:PXO_00406			0		#DIV/0!																		n/a	n/a	n/a	High	n/a	High
FALSE	Medium	Master Protein	A0A0K0GPJ4	2-amino-3-ketobutyrate coenzyme A ligase OS=Xanthomonas oryzae pv. oryzae (strain PXO99A) OX=360094 GN=kbl PE=3 SV=1	0.012	2.358	3	1	1	1	402	43.4	6.16	0	1	other metabolic processes		other molecular function	Pf00155		A0A0K0GPJ4; xop:PXO_02519	kbl		0		#DIV/0!																		n/a	n/a	n/a	High	n/a	n/a
FALSE	Medium	Master Protein	B2SVN9	N-(5'-phosphoribosyl)anthranilate isomerase OS=Xanthomonas oryzae pv. oryzae (strain PXO99A) OX=360094 GN=trpF PE=3 SV=1	0.012	2.341	5	1	1	1	222	24.1	8.66	0	1	other metabolic processes		other molecular function	Pf00697	77336956	B2SVN9; xop:PXO_01268	trpF	PXO_01268	0		#DIV/0!																		n/a	n/a	High	n/a	n/a	n/a
FALSE	Medium	Master Protein	A0A0K0GHE9	Transcriptional regulator LacI family OS=Xanthomonas oryzae pv. oryzae (strain PXO99A) OX=360094 GN=lacI PE=4 SV=1	0.015	2.293	4	1	2	1	355	38.4	6.65	0	1	other biological processes		nucleic acid binding activity	Pf00356, Pf13377		A0A0K0GHE9; xop:PXO_04322	lacI		0		#DIV/0!																		n/a	n/a	High	High	n/a	n/a
FALSE	Medium	Master Protein	B2SSQ1	Aminomethyltransferase OS=Xanthomonas oryzae pv. oryzae (strain PXO99A) OX=360094 GN=gcvT PE=3 SV=1	0.015	2.288	3	1	1	1	369	40.3	5.87	0	1	other metabolic processes		other molecular function	Pf01571, Pf08669		B2SSQ1; xop:PXO_01654	gcvT	PXO_01654	0		#DIV/0!																		n/a	n/a	n/a	n/a	n/a	High
FALSE	Medium	Master Protein	A0A0K0GGY3	Anthranilate synthase component II OS=Xanthomonas oryzae pv. oryzae (strain PXO99A) OX=360094 GN=PXO_04000 PE=4 SV=1	0.015	2.288	6	1	2	1	189	20.8	5.9	0	1	other metabolic processes			Pf00117		A0A0K0GGY3; xop:PXO_04000			0		#DIV/0!																		n/a	n/a	High	n/a	n/a	High
FALSE	Medium	Master Protein	A0A0K0GHR9	Galactose 1-dehydrogenase OS=Xanthomonas oryzae pv. oryzae (strain PXO99A) OX=360094 GN=PXO_04345 PE=4 SV=1	0.016	2.254	3	1	2	1	311	33.8	6.3	0	1			other molecular function	Pf01408		A0A0K0GHR9; xop:PXO_04345			0		#DIV/0!																		n/a	n/a	n/a	High	n/a	High
FALSE	Medium	Master Protein	A0A0K0GRF2	D-3-phosphoglycerate dehydrogenase OS=Xanthomonas oryzae pv. oryzae (strain PXO99A) OX=360094 GN=PXO_03548 PE=3 SV=1	0.016	2.248	3	1	3	1	330	35.6	6.92	0	1			other molecular function	Pf00389, Pf02826		A0A0K0GRF2; xop:PXO_03548			0		#DIV/0!																		n/a	n/a	n/a	High	High	High
FALSE	Medium	Master Protein	A0A0J9WXH0	Response regulator OS=Xanthomonas oryzae pv. oryzae (strain PXO99A) OX=360094 GN=PXO_00996 PE=4 SV=1	0.017	2.223	6	1	1	1	210	22.7	7.69	0	1	signal transduction;other biological processes		nucleic acid binding activity	Pf00072, Pf00196		A0A0J9WXH0; xop:PXO_00996; xop:PXO_06170			0		#DIV/0!																		n/a	n/a	n/a	n/a	High	n/a
FALSE	Medium	Master Protein	A0A0K0GHG4	Sugar kinase OS=Xanthomonas oryzae pv. oryzae (strain PXO99A) OX=360094 GN=PXO_04263 PE=4 SV=1	0.017	2.216	3	1	1	1	362	40.2	6.61	0	1	other metabolic processes		kinase activity;other molecular function	Pf00294		A0A0K0GHG4; xop:PXO_04263			0		#DIV/0!																		n/a	n/a	High	n/a	n/a	n/a
FALSE	Medium	Master Protein	A0A0K0GI19	Voltage-gated potassium channel beta subunit OS=Xanthomonas oryzae pv. oryzae (strain PXO99A) OX=360094 GN=PXO_04673 PE=3 SV=1	0.017	2.203	3	1	1	1	322	35.7	7.44	0	1				Pf00248		A0A0K0GI19; xop:PXO_04673			0		#DIV/0!																		n/a	n/a	n/a	n/a	n/a	High
FALSE	Medium	Master Protein	A0A0K0GNT0	HIT domain, putative OS=Xanthomonas oryzae pv. oryzae (strain PXO99A) OX=360094 GN=PXO_02440 PE=4 SV=1	0.017	2.192	7	1	1	1	116	12.6	6.25	0	1			other molecular function	Pf01230		A0A0K0GNT0; xop:PXO_02440			0		#DIV/0!																		n/a	n/a	n/a	n/a	High	n/a
FALSE	Medium	Master Protein	A0A0K0GFA8	Transcriptional regulator LacI family OS=Xanthomonas oryzae pv. oryzae (strain PXO99A) OX=360094 GN=PXO_03674 PE=4 SV=1	0.017	2.171	3	1	1	1	342	37.2	8.85	0	1	other biological processes		nucleic acid binding activity	Pf00356, Pf13377		A0A0K0GFA8; xop:PXO_03674			0		#DIV/0!																		n/a	n/a	High	n/a	n/a	n/a
FALSE	Medium	Master Protein	A0A0K0GHC9	6-phosphogluconate dehydrogenase (Decarboxylating) OS=Xanthomonas oryzae pv. oryzae (strain PXO99A) OX=360094 GN=gnd PE=3 SV=1	0.017	2.17	4	1	2	1	313	33	5.94	2.09	1	other metabolic processes		other molecular function	Pf00393, Pf03446		A0A0K0GHC9; xop:PXO_04301	gnd		0		#DIV/0!																		n/a	n/a	n/a	High	n/a	High
FALSE	Medium	Master Protein	A0A0K0GGB3	HTH OST-type domain-containing protein OS=Xanthomonas oryzae pv. oryzae (strain PXO99A) OX=360094 GN=PXO_03707 PE=4 SV=1	0.019	2.154	3	1	2	1	276	29.8	9.32	0	1			other molecular function	Pf01936, Pf12872		A0A0K0GGB3; xop:PXO_03707			0		#DIV/0!																		n/a	n/a	n/a	High	n/a	High
FALSE	Medium	Master Protein	A0A0K0GJ41	ParB/Sulfiredoxin domain-containing protein OS=Xanthomonas oryzae pv. oryzae (strain PXO99A) OX=360094 GN=PXO_00080 PE=4 SV=1	0.019	2.13	7	1	1	1	125	13.8	7.46	0	1						A0A0K0GJ41; xop:PXO_00080			0		#DIV/0!																		n/a	n/a	n/a	n/a	High	n/a
FALSE	Medium	Master Protein	A0A0K0GRA2	Pass1 domain protein OS=Xanthomonas oryzae pv. oryzae (strain PXO99A) OX=360094 GN=PXO_02803 PE=4 SV=1	0.019	2.122	3	1	1	1	337	37.4	6.74	0	1				Pf13621		A0A0K0GRA2; xop:PXO_02803			0		#DIV/0!																		n/a	n/a	High	n/a	n/a	n/a
FALSE	Medium	Master Protein	A0A0K0GPQ3	Lipoprotein OS=Xanthomonas oryzae pv. oryzae (strain PXO99A) OX=360094 GN=PXO_02501 PE=4 SV=1	0.022	2.096	4	1	2	1	211	22.7	7.8	0	1						A0A0K0GPQ3; xop:PXO_02501			0		#DIV/0!																		n/a	n/a	n/a	n/a	High	High
FALSE	Medium	Master Protein	A0A0K0GKA0	Formiminoglutamate deiminase OS=Xanthomonas oryzae pv. oryzae (strain PXO99A) OX=360094 GN=hutF PE=4 SV=1	0.022	2.087	1	1	1	1	456	48.6	6.61	0	1			other molecular function	Pf01979		A0A0K0GKA0; xop:PXO_00725	hutF		0		#DIV/0!																		n/a	n/a	n/a	n/a	High	n/a
FALSE	Medium	Master Protein	A0A0K0GNL5	Vibrioferrin biosynthesis protein PvsB OS=Xanthomonas oryzae pv. oryzae (strain PXO99A) OX=360094 GN=pvsB PE=3 SV=1	0.022	2.079	2	1	1	1	600	65.5	6.65	0	1	other metabolic processes		other molecular function	Pf04183, Pf06276		A0A0K0GNL5; xop:PXO_01930	pvsB		0		#DIV/0!																		n/a	n/a	High	n/a	n/a	n/a
FALSE	Medium	Master Protein	A0A0K0GKQ9	Biopolymer transport protein OS=Xanthomonas oryzae pv. oryzae (strain PXO99A) OX=360094 GN=PXO_00590 PE=3 SV=1	0.022	2.072	9	1	1	1	220	23.5	8.25	0	1	transport	plasma membrane;other membranes		Pf01618		A0A0K0GKQ9; xop:PXO_00590			0		#DIV/0!																		n/a	n/a	n/a	n/a	High	n/a
FALSE	Medium	Master Protein	A0A0K0GJL7	TonB-dependent receptor OS=Xanthomonas oryzae pv. oryzae (strain PXO99A) OX=360094 GN=PXO_00017 PE=3 SV=1	0.024	2.032	1	1	2	1	1036	113.2	5.2	0	1		other membranes		Pf00593, Pf07715		A0A0K0GJL7; xop:PXO_00017			0		#DIV/0!																		High	n/a	High	n/a	n/a	n/a
FALSE	Medium	Master Protein	A0A0K0GHK2	Riboflavin biosynthesis protein RibD OS=Xanthomonas oryzae pv. oryzae (strain PXO99A) OX=360094 GN=ribD PE=3 SV=1	0.024	2.032	3	1	3	1	369	38.8	7.18	0	1	other metabolic processes		other molecular function	Pf00383, Pf01872		A0A0K0GHK2; xop:PXO_04401	ribD		0		#DIV/0!																		n/a	n/a	High	n/a	High	n/a
FALSE	Medium	Master Protein	A0A0K0GFT5	Ferrochelatase OS=Xanthomonas oryzae pv. oryzae (strain PXO99A) OX=360094 GN=hemH PE=3 SV=1	0.024	2.032	4	1	1	1	321	35.7	6.55	0	1	other metabolic processes	other cell component	other molecular function	Pf00762		A0A0K0GFT5; xop:PXO_03842	hemH		0		#DIV/0!																		n/a	n/a	n/a	n/a	High	n/a
FALSE	Medium	Master Protein	A0A0K0GK62	NAD kinase OS=Xanthomonas oryzae pv. oryzae (strain PXO99A) OX=360094 GN=nadK PE=3 SV=1	0.024	2.015	6	1	1	1	258	28.4	6.73	0	1	other metabolic processes	other cell component	kinase activity;other molecular function	Pf20143		A0A0K0GK62; xop:PXO_00767	nadK		0		#DIV/0!																		n/a	n/a	n/a	n/a	n/a	High
FALSE	Medium	Master Protein	B2SQN6	Glutamyl-tRNA reductase OS=Xanthomonas oryzae pv. oryzae (strain PXO99A) OX=360094 GN=hemA PE=3 SV=1	0.024	2.002	2	1	1	1	432	47.4	6.49	0	1	other metabolic processes		other molecular function	Pf00745, Pf01488, Pf05201		B2SQN6; xop:PXO_04547	hemA	PXO_04547	0		#DIV/0!																		n/a	n/a	n/a	High	n/a	n/a
FALSE	Medium	Master Protein	B2SRI5	Formate-dependent phosphoribosylglycinamide formyltransferase OS=Xanthomonas oryzae pv. oryzae (strain PXO99A) OX=360094 GN=purT PE=3 SV=1	0.025	1.995	3	1	1	1	400	42.6	5.59	0	1	other metabolic processes		other molecular function	Pf02222, Pf21244		B2SRI5; xop:PXO_04451	purT	PXO_04451	0		#DIV/0!																		n/a	n/a	High	n/a	n/a	n/a
FALSE	Medium	Master Protein	A0A0K0GH94	Aminotransferase OS=Xanthomonas oryzae pv. oryzae (strain PXO99A) OX=360094 GN=PXO_04129 PE=3 SV=1	0.025	1.993	2	1	1	1	394	42.5	6.47	0	1	other metabolic processes		other molecular function	Pf00155		A0A0K0GH94; xop:PXO_04129			0		#DIV/0!																		n/a	n/a	n/a	n/a	High	n/a
FALSE	Medium	Master Protein	A0A0K0GPA9	Molybdopterin synthase sulfur carrier subunit OS=Xanthomonas oryzae pv. oryzae (strain PXO99A) OX=360094 GN=moaD PE=3 SV=1	0.026	1.976	12	1	1	1	77	8.4	5.06	0	1	protein metabolism;other metabolic processes			Pf02597		A0A0K0GPA9; xop:PXO_02446	moaD		0		#DIV/0!																		n/a	n/a	n/a	High	n/a	n/a
FALSE	Medium	Master Protein	A0A0K0GHA6	Transcriptional regulator MarR/emrR family OS=Xanthomonas oryzae pv. oryzae (strain PXO99A) OX=360094 GN=PXO_04217 PE=4 SV=1	0.025	1.968	7	1	1	1	149	16.8	9.35	0	1	other biological processes		other molecular function	Pf12802		A0A0K0GHA6; xop:PXO_04217			0		#DIV/0!																		n/a	n/a	n/a	n/a	High	n/a
FALSE	Medium	Master Protein	A0A0K0GJD9	Lipoprotein OS=Xanthomonas oryzae pv. oryzae (strain PXO99A) OX=360094 GN=PXO_00163 PE=4 SV=1	0.027	1.943	4	1	1	1	204	22.3	10.33	0	1		other membranes				A0A0K0GJD9; xop:PXO_00163			0		#DIV/0!																		n/a	n/a	n/a	n/a	High	n/a
FALSE	Medium	Master Protein	A0A0K0GFV4	beta-N-acetylhexosaminidase OS=Xanthomonas oryzae pv. oryzae (strain PXO99A) OX=360094 GN=PXO_03654 PE=4 SV=1	0.027	1.942	1	1	1	1	661	70.7	8.5	0	1	other metabolic processes		other molecular function	Pf02838, Pf07555		A0A0K0GFV4; xop:PXO_03654			0		#DIV/0!																		High	n/a	n/a	n/a	n/a	n/a
FALSE	Medium	Master Protein	A0A0K0GL53	Methionine synthase OS=Xanthomonas oryzae pv. oryzae (strain PXO99A) OX=360094 GN=metH PE=4 SV=1	0.027	1.942	3	1	1	1	379	40.6	5.36	0	1	other metabolic processes		other molecular function	Pf02574		A0A0K0GL53; xop:PXO_01233	metH		0		#DIV/0!																		n/a	n/a	High	n/a	n/a	n/a
FALSE	Medium	Master Protein	A0A0K0GGS3	Porphyrin biosynthesis protein OS=Xanthomonas oryzae pv. oryzae (strain PXO99A) OX=360094 GN=PXO_04231 PE=4 SV=1	0.027	1.94	1	1	1	1	418	45.4	6.47	0	1	other metabolic processes	plasma membrane;other membranes		Pf07219		A0A0K0GGS3; xop:PXO_04231			0		#DIV/0!																		n/a	n/a	n/a	n/a	High	n/a
FALSE	Medium	Master Protein	A0A0K0GHR4	Quinone reductase OS=Xanthomonas oryzae pv. oryzae (strain PXO99A) OX=360094 GN=PXO_04350 PE=4 SV=1	0.027	1.931	4	1	1	1	325	34.1	7.02	0	1			other molecular function	Pf08240, Pf13602		A0A0K0GHR4; xop:PXO_04350			0		#DIV/0!																		n/a	n/a	n/a	n/a	n/a	High
FALSE	Medium	Master Protein	A0A0K0GI47	Cellulose biosynthesis protein OS=Xanthomonas oryzae pv. oryzae (strain PXO99A) OX=360094 GN=PXO_04609 PE=4 SV=1	0.027	1.922	20	1	2	1	55	6	11.75	0	1						A0A0K0GI47; xop:PXO_04609			0		#DIV/0!																		n/a	n/a	n/a	High	High	n/a
FALSE	Medium	Master Protein	A0A0K0GH89	Outer membrane lipoprotein Blc OS=Xanthomonas oryzae pv. oryzae (strain PXO99A) OX=360094 GN=PXO_04134 PE=3 SV=1	0.027	1.92	5	1	2	1	189	21.8	9.28	0	1		other membranes	other molecular function	Pf08212		A0A0K0GH89; xop:PXO_04134			0		#DIV/0!																		n/a	n/a	n/a	n/a	High	High
FALSE	Medium	Master Protein	A0A0J9WXJ3	Flagellar motor switch protein FliN OS=Xanthomonas oryzae pv. oryzae (strain PXO99A) OX=360094 GN=PXO_00973 PE=3 SV=1	0.029	1.894	9	1	1	1	112	12.3	4.78	0	1	other biological processes	plasma membrane;other membranes;other cell component	cytoskeletal activity	Pf01052		A0A0J9WXJ3; xop:PXO_00973; xop:PXO_06193			0		#DIV/0!																		n/a	n/a	n/a	n/a	High	n/a
FALSE	Medium	Master Protein	A0A0K0GG48	Deoxyribonuclease TatD OS=Xanthomonas oryzae pv. oryzae (strain PXO99A) OX=360094 GN=tatD PE=4 SV=1	0.029	1.893	5	1	1	1	270	30.1	6.58	0	1			other molecular function	Pf01026		A0A0K0GG48; xop:PXO_03776	tatD		0		#DIV/0!																		n/a	n/a	n/a	High	n/a	n/a
FALSE	Medium	Master Protein	B2STK2	Holliday junction branch migration complex subunit RuvA OS=Xanthomonas oryzae pv. oryzae (strain PXO99A) OX=360094 GN=ruvA PE=3 SV=1	0.031	1.884	7	1	2	1	194	20.8	7.27	0	1	cell organization and biogenesis;DNA metabolism;other metabolic processes;stress response	other cell component	nucleic acid binding activity;other molecular function	Pf01330, Pf07499, Pf14520		B2STK2; xop:PXO_01557	ruvA	PXO_01557	0		#DIV/0!																		n/a	n/a	n/a	High	High	n/a
FALSE	Medium	Master Protein	A0A0J9WWZ9	3-oxoacyl-reductase OS=Xanthomonas oryzae pv. oryzae (strain PXO99A) OX=360094 GN=PXO_00989 PE=4 SV=1	0.031	1.873	5	1	1	1	257	27.1	7.58	0	1				Pf13561		A0A0J9WWZ9; xop:PXO_00989; xop:PXO_06177			0		#DIV/0!																		n/a	n/a	n/a	n/a	High	n/a
FALSE	Medium	Master Protein	A0A0K0GPE5	YicC family protein OS=Xanthomonas oryzae pv. oryzae (strain PXO99A) OX=360094 GN=PXO_02368 PE=3 SV=1	0.031	1.868	3	1	1	1	282	31.3	5.49	0	1				Pf03755, Pf08340		A0A0K0GPE5; xop:PXO_02368			0		#DIV/0!																		n/a	n/a	n/a	High	n/a	n/a
FALSE	Medium	Master Protein	A0A0K0GQS2	Probable chromosome-partitioning protein ParB OS=Xanthomonas oryzae pv. oryzae (strain PXO99A) OX=360094 GN=PXO_02929 PE=3 SV=1	0.033	1.857	5	1	2	1	309	33.4	8.88	0	1			nucleic acid binding activity	Pf02195, Pf17762		A0A0K0GQS2; xop:PXO_02929			0		#DIV/0!																		n/a	n/a	n/a	High	n/a	High
FALSE	Medium	Master Protein	A0A0K0GKG3	Carbonic anhydrase OS=Xanthomonas oryzae pv. oryzae (strain PXO99A) OX=360094 GN=PXO_00785 PE=3 SV=1	0.037	1.827	4	1	1	1	182	19.8	6.65	0	1			other molecular function	Pf00484		A0A0K0GKG3; xop:PXO_00785			0		#DIV/0!																		n/a	n/a	n/a	High	n/a	n/a
FALSE	Medium	Master Protein	A0A0K0GLJ2	Cyclopropane-fatty-acyl-phospholipid synthase OS=Xanthomonas oryzae pv. oryzae (strain PXO99A) OX=360094 GN=PXO_01777 PE=3 SV=1	0.038	1.824	2	1	2	1	431	48.1	7.91	0	1	other metabolic processes			Pf02353		A0A0K0GLJ2; xop:PXO_01777			0		#DIV/0!																		n/a	High	High	n/a	n/a	n/a
FALSE	Medium	Master Protein	A0A0K0GI66	Colicin V secretion/processing ATP-binding protein CvaB/putative ABC transporter protein required for AvrXa21 activity B (RaxB) OS=Xanthomonas oryzae pv. oryzae (strain PXO99A) OX=360094 GN=raxB PE=4 SV=1	0.039	1.818	1	1	1	1	719	78.8	8.85	0	1	protein metabolism;transport	plasma membrane;other membranes	transporter activity;other molecular function	Pf00005, Pf00664, Pf03412		A0A0K0GI66; xop:PXO_04477	raxB		0		#DIV/0!																		High	n/a	n/a	n/a	n/a	n/a
FALSE	Medium	Master Protein	A0A0K0GM12	Cytochrome B561 OS=Xanthomonas oryzae pv. oryzae (strain PXO99A) OX=360094 GN=b561 PE=4 SV=1	0.039	1.798	20	1	1	1	187	21.2	10.27	0	1	other metabolic processes	plasma membrane;other membranes	other molecular function	Pf01292		A0A0K0GM12; xop:PXO_01688	b561		0		#DIV/0!																		n/a	High	n/a	n/a	n/a	n/a
FALSE	Medium	Master Protein	A0A0K0GFG5	Avirulence protein AvrBs2 OS=Xanthomonas oryzae pv. oryzae (strain PXO99A) OX=360094 GN=PXO_03330 PE=4 SV=1	0.039	1.792	1	1	1	1	660	73	6.84	0	1	other metabolic processes		other molecular function	Pf03009		A0A0K0GFG5; xop:PXO_03330			0		#DIV/0!																		n/a	n/a	High	n/a	n/a	n/a
FALSE	Medium	Master Protein	A0A0K0GHP1	Putative phospholipid-binding domain family OS=Xanthomonas oryzae pv. oryzae (strain PXO99A) OX=360094 GN=PXO_04303 PE=4 SV=1	0.039	1.787	9	1	1	1	120	12.3	9.44	0	1				Pf04972		A0A0K0GHP1; xop:PXO_04303			0		#DIV/0!																		n/a	n/a	n/a	n/a	High	n/a
FALSE	Medium	Master Protein	A0A0K0GFQ5	Oxidoreductase OS=Xanthomonas oryzae pv. oryzae (strain PXO99A) OX=360094 GN=PXO_03879 PE=4 SV=1	0.039	1.783	2	1	1	1	358	38.7	8.22	0	1			other molecular function	Pf00111, Pf00175, Pf00970		A0A0K0GFQ5; xop:PXO_03879			0		#DIV/0!																		n/a	n/a	High	n/a	n/a	n/a
FALSE	Medium	Master Protein	B2SKC6	NADPH-dependent 7-cyano-7-deazaguanine reductase OS=Xanthomonas oryzae pv. oryzae (strain PXO99A) OX=360094 GN=queF PE=3 SV=1	0.041	1.777	3	1	1	1	271	29.7	5.48	0	1	other metabolic processes	other cell component	other molecular function	Pf14489, Pf14819		B2SKC6; xop:PXO_03986	queF	PXO_03986	0		#DIV/0!																		n/a	n/a	n/a	High	n/a	n/a
FALSE	Medium	Master Protein	A0A0K0GGB8	Gas vesicle protein OS=Xanthomonas oryzae pv. oryzae (strain PXO99A) OX=360094 GN=PXO_03777 PE=4 SV=1	0.041	1.769	11	1	1	1	152	16.6	4.74	0	1						A0A0K0GGB8; xop:PXO_03777			0		#DIV/0!																		n/a	n/a	n/a	n/a	n/a	High
FALSE	Medium	Master Protein	A0A0K0GMV0	Iron-sulfur cluster carrier protein OS=Xanthomonas oryzae pv. oryzae (strain PXO99A) OX=360094 GN=PXO_01241 PE=3 SV=1	0.041	1.747	2	1	2	1	285	29.7	6.13	0	1	cell organization and biogenesis;other metabolic processes		other molecular function	Pf10609		A0A0K0GMV0; xop:PXO_01241			0		#DIV/0!																		Peak Found	High	Peak Found	High	Peak Found	n/a
FALSE	Medium	Master Protein	A0A0K0GII3	Alcohol dehydrogenase OS=Xanthomonas oryzae pv. oryzae (strain PXO99A) OX=360094 GN=PXO_04785 PE=3 SV=1	0.041	1.746	4	1	1	1	343	36.5	6.27	0	1			other molecular function	Pf00107, Pf08240		A0A0K0GII3; xop:PXO_04785			0		#DIV/0!																		n/a	n/a	High	n/a	n/a	n/a
FALSE	Medium	Master Protein	A0A0K0GG33	Superoxide dismutase [Cu-Zn] OS=Xanthomonas oryzae pv. oryzae (strain PXO99A) OX=360094 GN=sodC PE=3 SV=1	0.041	1.742	6	1	1	1	200	20	8.76	0	1	other metabolic processes;stress response		other molecular function	Pf00080		A0A0K0GG33; xop:PXO_03563	sodC		0		#DIV/0!																		n/a	n/a	n/a	n/a	High	n/a
FALSE	Medium	Master Protein	A0A0K0GIW4	Putative signal protein with PAS(PAC), GGDEF and EAL domains OS=Xanthomonas oryzae pv. oryzae (strain PXO99A) OX=360094 GN=PXO_04826 PE=4 SV=1	0.041	1.741	1	1	1	1	798	87.8	6	0	1		other membranes		Pf00563, Pf00990		A0A0K0GIW4; xop:PXO_04826			0		#DIV/0!																		n/a	n/a	n/a	n/a	High	n/a
FALSE	Medium	Master Protein	A0A0K0GHY8	Molybdenum cofactor biosynthesis protein B OS=Xanthomonas oryzae pv. oryzae (strain PXO99A) OX=360094 GN=moaB PE=3 SV=1	0.043	1.721	5	1	3	1	172	18.7	6.19	0	1	protein metabolism;other metabolic processes			Pf00994		A0A0K0GHY8; xop:PXO_04550	moaB		0		#DIV/0!																		n/a	n/a	n/a	High	High	High
FALSE	Medium	Master Protein	B2STI7	7-cyano-7-deazaguanine synthase OS=Xanthomonas oryzae pv. oryzae (strain PXO99A) OX=360094 GN=queC PE=3 SV=1	0.044	1.71	3	1	1	1	224	23.2	5.4	0	1	other metabolic processes		other molecular function	Pf06508	79908661	B2STI7; xop:PXO_01572	queC	PXO_01572	0		#DIV/0!																		n/a	n/a	n/a	High	n/a	n/a
FALSE	Medium	Master Protein	A0A0K0GJZ7	Cation efflux system protein OS=Xanthomonas oryzae pv. oryzae (strain PXO99A) OX=360094 GN=PXO_00325 PE=3 SV=1	0.046	1.696	5	1	1	1	244	25.7	8.78	0	1	transport;other biological processes	other membranes	transporter activity	Pf16576		A0A0K0GJZ7; xop:PXO_00325			0		#DIV/0!																		n/a	n/a	n/a	n/a	n/a	High
FALSE	Medium	Master Protein	A0A0K0GKQ0	Lipid A export permease/ATP-binding protein MsbA OS=Xanthomonas oryzae pv. oryzae (strain PXO99A) OX=360094 GN=msbA PE=4 SV=1	0.046	1.693	2	1	1	1	569	61.7	9.09	0	1	transport	plasma membrane;other membranes	transporter activity;other molecular function	Pf00005, Pf00664		A0A0K0GKQ0; xop:PXO_00588	msbA		0		#DIV/0!																		High	n/a	n/a	n/a	n/a	n/a
FALSE	Medium	Master Protein	A0A0K0GNL9	Arabinose 5-phosphate isomerase OS=Xanthomonas oryzae pv. oryzae (strain PXO99A) OX=360094 GN=PXO_02232 PE=3 SV=1	0.046	1.692	3	1	1	1	333	34.9	6.3	0	1	other metabolic processes		other molecular function	Pf00571, Pf01380		A0A0K0GNL9; xop:PXO_02232			0		#DIV/0!																		n/a	n/a	n/a	High	n/a	n/a
FALSE	Medium	Master Protein	A0A0K0GLL0	Acetyltransferase OS=Xanthomonas oryzae pv. oryzae (strain PXO99A) OX=360094 GN=PXO_01553 PE=4 SV=1	0.047	1.68	5	1	2	1	175	20	5.59	0	1			other molecular function	Pf00583		A0A0K0GLL0; xop:PXO_01553			0		#DIV/0!																		n/a	n/a	n/a	High	High	n/a
FALSE	Medium	Master Protein	A0A0K0GJI1	Probable chemoreceptor glutamine deamidase CheD OS=Xanthomonas oryzae pv. oryzae (strain PXO99A) OX=360094 GN=cheD PE=3 SV=1	0.047	1.674	5	1	1	1	194	21.3	8.31	0	1	other biological processes		other molecular function	Pf03975		A0A0K0GJI1; xop:PXO_00056	cheD		0		#DIV/0!																		n/a	n/a	n/a	n/a	High	n/a
FALSE	Medium	Master Protein	A0A0K0GIM0	TonB-dependent outer membrane Receptor OS=Xanthomonas oryzae pv. oryzae (strain PXO99A) OX=360094 GN=PXO_04789 PE=3 SV=1	0.047	1.672	2	1	1	1	600	65.2	5.03	0	1		other membranes		Pf00593, Pf07715		A0A0K0GIM0; xop:PXO_04789			0		#DIV/0!																		High	n/a	n/a	n/a	n/a	n/a
FALSE	Medium	Master Protein	A0A0K0GHM5	Outer membrane protein beta-barrel domain-containing protein OS=Xanthomonas oryzae pv. oryzae (strain PXO99A) OX=360094 GN=PXO_04400 PE=4 SV=1	0.047	1.672	3	1	1	1	207	22.2	5.16	0	1						A0A0K0GHM5; xop:PXO_04400			0		#DIV/0!																		n/a	n/a	n/a	n/a	n/a	High
FALSE	Medium	Master Protein	A0A0K0GQ20	ABC transporter ATP-binding protein OS=Xanthomonas oryzae pv. oryzae (strain PXO99A) OX=360094 GN=PXO_03182 PE=4 SV=1	0.048	1.653	3	1	1	1	280	30.4	6.24	0	1			other molecular function	Pf00005		A0A0K0GQ20; xop:PXO_03182			0		#DIV/0!																		n/a	n/a	n/a	High	n/a	n/a
FALSE	Low	Master Protein	A0A0K0GI93	Two-component system regulatory protein (Response regulator) required for AvrXa21 activity R (RaxR) OS=Xanthomonas oryzae pv. oryzae (strain PXO99A) OX=360094 GN=raxR PE=4 SV=1	0.05	1.65	3	1	1	1	238	26.8	5.99	0	1	signal transduction;other biological processes		nucleic acid binding activity	Pf00072, Pf00486		A0A0K0GI93; xop:PXO_04469	raxR		0		#DIV/0!																		n/a	n/a	n/a	n/a	High	n/a
FALSE	Low	Master Protein	A0A0J9WWW4	High frequency lysogenization protein HflD homolog OS=Xanthomonas oryzae pv. oryzae (strain PXO99A) OX=360094 GN=hflD PE=3 SV=1	0.051	1.64	7	1	1	1	200	21.5	9.95	0	1		plasma membrane;other membranes;other cell component		Pf04356		A0A0J9WWW4; xop:PXO_01025; xop:PXO_06141	hflD		0		#DIV/0!																		n/a	n/a	n/a	High	n/a	n/a
FALSE	Low	Master Protein	B2SQB3	ATP synthase subunit delta OS=Xanthomonas oryzae pv. oryzae (strain PXO99A) OX=360094 GN=atpH PE=3 SV=1	0.052	1.63	4	1	1	1	175	18.1	5.29	0	1	other metabolic processes;transport	plasma membrane;other membranes	transporter activity	Pf00213		B2SQB3; xop:PXO_03110	atpH	PXO_03110	0		#DIV/0!																		n/a	n/a	n/a	n/a	High	n/a
FALSE	Low	Master Protein	A0A0K0GIN0	Photolyase OS=Xanthomonas oryzae pv. oryzae (strain PXO99A) OX=360094 GN=PXO_04795 PE=3 SV=1	0.055	1.608	3	1	1	1	472	53.4	8.54	0	1	other metabolic processes;stress response;other biological processes		other molecular function	Pf00875, Pf03441		A0A0K0GIN0; xop:PXO_04795			0		#DIV/0!																		n/a	n/a	n/a	n/a	n/a	High
FALSE	Low	Master Protein	A0A0K0GH87	Secreted protein OS=Xanthomonas oryzae pv. oryzae (strain PXO99A) OX=360094 GN=PXO_04238 PE=4 SV=1	0.055	1.607	6	1	1	1	193	21.3	5.31	0	1						A0A0K0GH87; xop:PXO_04238			0		#DIV/0!																		n/a	High	n/a	n/a	n/a	n/a
FALSE	Low	Master Protein	A0A0K0GIC8	Putative secreted protein OS=Xanthomonas oryzae pv. oryzae (strain PXO99A) OX=360094 GN=PXO_04574 PE=4 SV=1	0.055	1.597	10	1	2	1	97	12	9.94	0	1				Pf11304		A0A0K0GIC8; xop:PXO_04574			0		#DIV/0!																		n/a	High	High	n/a	n/a	n/a
FALSE	Low	Master Protein	A0A0K0GPP9	Exopolyphosphatase OS=Xanthomonas oryzae pv. oryzae (strain PXO99A) OX=360094 GN=PXO_02496 PE=3 SV=1	0.055	1.596	1	1	1	1	506	55.4	8.76	0	1	other metabolic processes		other molecular function	Pf02541, Pf21447		A0A0K0GPP9; xop:PXO_02496			0		#DIV/0!																		n/a	n/a	n/a	n/a	n/a	High
FALSE	Low	Master Protein	A0A0K0GQZ2	Exodeoxyribonuclease III OS=Xanthomonas oryzae pv. oryzae (strain PXO99A) OX=360094 GN=xth PE=3 SV=1	0.057	1.587	3	1	1	1	266	30.4	6.55	0	1	DNA metabolism;other metabolic processes;stress response		nucleic acid binding activity;other molecular function	Pf03372		A0A0K0GQZ2; xop:PXO_02934	xth		0		#DIV/0!																		n/a	n/a	High	n/a	n/a	n/a
FALSE	High	Master Protein	A0A0J9WX30	RNA polymerase sigma factor FliA OS=Xanthomonas oryzae pv. oryzae (strain PXO99A) OX=360094 GN=fliA PE=3 SV=1	0	15.314	19	5	11	5	251	27.7	5.69	0	5	RNA metabolism OR transcription;other metabolic processes;other biological processes	other cell component	nucleic acid binding activity;other molecular function	Pf04539, Pf04542, Pf04545		A0A0J9WX30; xop:PXO_00957; xop:PXO_06209	fliA		0	100	#DIV/0!			200		18.52				279372	228269	349259				491000	529870	690272	n/a	n/a	n/a	High	High	High
FALSE	High	Master Protein	A0A0K0GM24	Stress-induced protein OS=Xanthomonas oryzae pv. oryzae (strain PXO99A) OX=360094 GN=PXO_01502 PE=4 SV=1	0	11.211	41	3	9	3	85	9.1	10.24	6.07	3				Pf10685		A0A0K0GM24; xop:PXO_01502			0	100	#DIV/0!			200		6.28				1243144	861175					2.18484e+06	1.99901e+06		High	High	High	High	High	Peak Found
FALSE	High	Master Protein	A0A0J9WXB8	Ancillary SecYEG translocon subunit OS=Xanthomonas oryzae pv. oryzae (strain PXO99A) OX=360094 GN=PXO_01056 PE=3 SV=1	0	8.725	18	3	5	3	212	23.1	5.38	0	3		other membranes	other molecular function	Pf09976		A0A0J9WXB8; xop:PXO_01056; xop:PXO_06110			0	100	#DIV/0!			200		31.33				416547	451169	285931				732085	1.04728e+06	565112	n/a	n/a	n/a	Peak Found	High	High
FALSE	High	Master Protein	A0A0K0GF89	DUF883 family protein OS=Xanthomonas oryzae pv. oryzae (strain PXO99A) OX=360094 GN=PXO_03423 PE=4 SV=1	0	7.93	21	3	3	3	120	12.1	5.03	2.01	3						A0A0K0GF89; xop:PXO_03423			0	100	#DIV/0!			200		43.38				725410	1.018e+06	555827				1.27492e+06	2.36303e+06	1.09853e+06	n/a	n/a	n/a	High	High	Peak Found
FALSE	High	Master Protein	A0A0K0GM30	Tol-Pal system protein TolQ OS=Xanthomonas oryzae pv. oryzae (strain PXO99A) OX=360094 GN=tolQ PE=3 SV=1	0	7.453	7	3	6	3	259	28.5	6.1	3.95	3	cell cycle OR cell proliferation;transport;other biological processes	plasma membrane;other membranes		Pf01618		A0A0K0GM30; xop:PXO_01561	tolQ		0	100	#DIV/0!			200						2126761						3.73781e+06			n/a	n/a	n/a	High	High	Peak Found
FALSE	High	Master Protein	A0A0K0GMP8	NADH-quinone oxidoreductase subunit E OS=Xanthomonas oryzae pv. oryzae (strain PXO99A) OX=360094 GN=PXO_01291 PE=3 SV=1	0	7.413	18	3	6	3	175	19.6	6.14	1.71	3			other molecular function	Pf01257		A0A0K0GMP8; xop:PXO_01291			0	100	#DIV/0!			200		35.35				220746	342436	396386				387963	794882	783414	n/a	High	n/a	High	High	High
FALSE	High	Master Protein	A0A0K0GLZ9	Type IV pilus response regulator PilG OS=Xanthomonas oryzae pv. oryzae (strain PXO99A) OX=360094 GN=pilG PE=4 SV=1	0	7.328	23	3	4	3	117	13.1	7.97	0	3	signal transduction			Pf00072		A0A0K0GLZ9; xop:PXO_01602	pilG		0	100	#DIV/0!			200		62.71				454413	701298	230733				798637	1.62789e+06	456020	n/a	n/a	n/a	High	High	High
FALSE	High	Master Protein	A0A0J9WWU2	Type IV pilus biogenesis/stability protein PilW OS=Xanthomonas oryzae pv. oryzae (strain PXO99A) OX=360094 GN=pilF PE=4 SV=1	0	6.413	11	3	4	3	262	27.5	8.41	0	3	protein metabolism;other metabolic processes		other molecular function	Pf13181		A0A0J9WWU2; xop:PXO_01054; xop:PXO_06112	pilF		0	100	#DIV/0!			200		2.98				123397		105201				216872		207918	n/a	n/a	n/a	Peak Found	High	High
FALSE	High	Master Protein	A0A0K0GPN7	Protein HflK OS=Xanthomonas oryzae pv. oryzae (strain PXO99A) OX=360094 GN=PXO_02636 PE=3 SV=1	0	6.112	7	3	6	3	375	40.7	9.66	0	3	protein metabolism	other membranes	other molecular function	Pf01145		A0A0K0GPN7; xop:PXO_02636			0	100	#DIV/0!			200		3.89				415560	297797					730350	691263		High	High	High	High	Peak Found	High
FALSE	High	Master Protein	A0A0K0GFD2	Biopolymer transport ExbD1 protein OS=Xanthomonas oryzae pv. oryzae (strain PXO99A) OX=360094 GN=PXO_03474 PE=3 SV=1	0	6.472	20	2	4	2	129	14.2	7.25	0	2	transport	plasma membrane;other membranes	transporter activity	Pf02472		A0A0K0GFD2; xop:PXO_03474			0	100	#DIV/0!			200		21.86				684025	698702	546100				1.20218e+06	1.62187e+06	1.07931e+06	n/a	n/a	n/a	High	High	High
FALSE	High	Master Protein	A0A0K0GGF7	Formyltetrahydrofolate deformylase OS=Xanthomonas oryzae pv. oryzae (strain PXO99A) OX=360094 GN=purU PE=3 SV=1	0	6.312	7	2	4	2	263	29.4	7.5	2.01	2	other metabolic processes		other molecular function	Pf00551		A0A0K0GGF7; xop:PXO_03765	purU		0	100	#DIV/0!			200		39.74				1.31136e+06	671411	514622				2.30473e+06	1.55852e+06	1.0171e+06	n/a	n/a	n/a	High	High	High
FALSE	High	Master Protein	A0A0K0GLP6	DUF4845 domain-containing protein OS=Xanthomonas oryzae pv. oryzae (strain PXO99A) OX=360094 GN=PXO_01716 PE=4 SV=1	0	5.829	15	2	3	2	125	14.4	9.58	0	2		other membranes		Pf16137		A0A0K0GLP6; xop:PXO_01716			0	100	#DIV/0!			200		30.81				301665	315686	199601				530180	732787	394489	n/a	n/a	n/a	High	High	Peak Found
FALSE	High	Master Protein	A0A0K0GI15	Ribokinase OS=Xanthomonas oryzae pv. oryzae (strain PXO99A) OX=360094 GN=PXO_04680 PE=3 SV=1	0	5.61	6	2	4	2	302	30.7	6.15	0	2	other metabolic processes		kinase activity;other molecular function	Pf00294		A0A0K0GI15; xop:PXO_04680			0	100	#DIV/0!			200		17.94				203107	172461	254875				356963	400326	503732	High	n/a	High	High	Peak Found	Peak Found
FALSE	High	Master Protein	A0A0K0GQP0	Secreted protein OS=Xanthomonas oryzae pv. oryzae (strain PXO99A) OX=360094 GN=PXO_02931 PE=4 SV=1	0	5.547	11	2	2	2	203	22.6	6.6	0	2						A0A0K0GQP0; xop:PXO_02931			0	100	#DIV/0!			200		75.01				118562		343591				208373		679070	n/a	n/a	n/a	Peak Found	High	High
FALSE	High	Master Protein	A0A0K0GGB9	Thioredoxin OS=Xanthomonas oryzae pv. oryzae (strain PXO99A) OX=360094 GN=trx PE=3 SV=1	0	5.474	19	2	3	2	113	12.3	5.45	0	2			other molecular function	Pf00085		A0A0K0GGB9; xop:PXO_03717	trx		0	100	#DIV/0!			200		42.71				149169	147565	67809				262167	342536	134017	n/a	n/a	n/a	High	High	Peak Found
FALSE	High	Master Protein	A0A0K0GPF4	Type II secretion system protein E OS=Xanthomonas oryzae pv. oryzae (strain PXO99A) OX=360094 GN=gspE PE=3 SV=1	0	5.425	4	2	3	2	575	64	5.4	1.97	2	transport	plasma membrane;other membranes;other cell component	other molecular function	Pf00437, Pf05157		A0A0K0GPF4; xop:PXO_02675	gspE		0	100	#DIV/0!			200		34.2				141128	173057	109894				248033	401709	217194	n/a	n/a	High	Peak Found	High	High
FALSE	High	Master Protein	A0A0K0GP13	Molybdate ABC transporter, periplasmic molybdate-binding protein OS=Xanthomonas oryzae pv. oryzae (strain PXO99A) OX=360094 GN=modA PE=3 SV=1	0	4.744	7	2	2	2	258	27.2	9.23	0	2	transport		other molecular function	Pf13531		A0A0K0GP13; xop:PXO_02318	modA		0	100	#DIV/0!			200		43.97				201303	185898	81876.2				353793	431516	161819	n/a	n/a	n/a	High	High	Peak Found
FALSE	High	Master Protein	B2SHQ4	Protease HtpX OS=Xanthomonas oryzae pv. oryzae (strain PXO99A) OX=360094 GN=htpX PE=3 SV=1	0	4.731	8	2	4	2	292	31.2	9.67	0	2	protein metabolism	plasma membrane;other membranes	other molecular function	Pf01435		B2SHQ4; xop:PXO_00404	htpX	PXO_00404	0	100	#DIV/0!			200		7.82				253078	218446	224312				444787	507069	443328	n/a	n/a	n/a	High	High	High
FALSE	High	Master Protein	A0A0K0GQ57	Putative methyltransferase OS=Xanthomonas oryzae pv. oryzae (strain PXO99A) OX=360094 GN=wxoE PE=4 SV=1	0	4.715	11	2	3	2	266	29.1	6.05	0	2	other metabolic processes		other molecular function	Pf05050		A0A0K0GQ57; xop:PXO_03158	wxoE		0	100	#DIV/0!			200								140728						278135	n/a	n/a	High	n/a	High	High
FALSE	High	Master Protein	A0A0K0GMK9	NADH-quinone oxidoreductase subunit J OS=Xanthomonas oryzae pv. oryzae (strain PXO99A) OX=360094 GN=PXO_01296 PE=3 SV=1	0	4.571	16	2	2	2	220	23.7	8.79	0	2	other metabolic processes;transport	plasma membrane;other membranes	transporter activity;other molecular function	Pf00499		A0A0K0GMK9; xop:PXO_01296			0	100	#DIV/0!			200		47.32				94244.5	143125					165636	332230		n/a	n/a	n/a	High	High	n/a
FALSE	High	Master Protein	B2SRH1	Cell division topological specificity factor OS=Xanthomonas oryzae pv. oryzae (strain PXO99A) OX=360094 GN=minE PE=3 SV=1	0	4.527	20	2	3	2	85	9.6	5.5	0	2	cell cycle OR cell proliferation;other biological processes			Pf03776	79906702	B2SRH1; xop:PXO_04465	minE	PXO_04465	0	100	#DIV/0!			200		82.15				144864	210236	26711.4				254601	488011	52792.2	n/a	n/a	n/a	High	High	Peak Found
FALSE	High	Master Protein	A0A0K0GP59	Pyridoxine/pyridoxamine 5'-phosphate oxidase OS=Xanthomonas oryzae pv. oryzae (strain PXO99A) OX=360094 GN=pdxH PE=3 SV=1	0	4.482	10	2	3	2	199	22.2	6.55	0	2	other metabolic processes		other molecular function	Pf01243, Pf10590		A0A0K0GP59; xop:PXO_02183	pdxH		0	100	#DIV/0!			200		83.97				85350.4	134257	17683.3				150004	311644	34949.1	n/a	n/a	n/a	High	High	Peak Found
FALSE	High	Master Protein	A0A0J9WX29	Flagellar synthesis regulator FleN OS=Xanthomonas oryzae pv. oryzae (strain PXO99A) OX=360094 GN=fleN PE=3 SV=1	0.001	4.297	6	2	3	2	294	31.6	6.38	0	2			other molecular function	Pf01656		A0A0J9WX29; xop:PXO_00958; xop:PXO_06208	fleN		0	100	#DIV/0!			200		92.15					840573	208262					1.95118e+06	411607	n/a	n/a	High	n/a	High	High
FALSE	High	Master Protein	A0A0K0GQP6	non-specific serine/threonine protein kinase OS=Xanthomonas oryzae pv. oryzae (strain PXO99A) OX=360094 GN=PXO_02913 PE=3 SV=1	0.001	4.28	9	2	4	2	286	31.6	6.27	0	2	other metabolic processes		kinase activity;other molecular function	Pf01163		A0A0K0GQP6; xop:PXO_02913			0	100	#DIV/0!			200		43.33				334788	412639	204713				588394	957840	404592	n/a	n/a	n/a	High	High	High
FALSE	High	Master Protein	A0A0K0GH13	GatB/Yqey OS=Xanthomonas oryzae pv. oryzae (strain PXO99A) OX=360094 GN=PXO_04100 PE=4 SV=1	0.001	4.238	12	2	3	2	148	16	5.64	0	2			other molecular function	Pf09424		A0A0K0GH13; xop:PXO_04100			0	100	#DIV/0!			200		68.92				544262	731949	166568				956546	1.69904e+06	329204	n/a	n/a	n/a	High	High	Peak Found
FALSE	High	Master Protein	A0A0K0GMR5	NADH-quinone oxidoreductase subunit I OS=Xanthomonas oryzae pv. oryzae (strain PXO99A) OX=360094 GN=nuoI PE=3 SV=1	0.002	3.665	9	2	2	2	162	18.8	8.1	0	2		plasma membrane;other membranes	other molecular function	Pf12838		A0A0K0GMR5; xop:PXO_01295	nuoI		0	100	#DIV/0!			200		49.4				493997	631870	270288				868205	1.46673e+06	534196	n/a	n/a	n/a	High	High	Peak Found
FALSE	High	Master Protein	A0A0K0GRC5	Solute:Na+ symporter OS=Xanthomonas oryzae pv. oryzae (strain PXO99A) OX=360094 GN=PXO_03252 PE=3 SV=1	0	5.992	2	1	4	1	562	58.4	9.39	8.47	1	transport	other membranes	transporter activity	Pf00474		A0A0K0GRC5; xop:PXO_03252			0	100	#DIV/0!			200		36.81				432574	661416	491122				760254	1.53532e+06	970650	n/a	n/a	High	High	High	High
FALSE	High	Master Protein	A0A0K0GL73	ABC transporter ATP-binding protein OS=Xanthomonas oryzae pv. oryzae (strain PXO99A) OX=360094 GN=PXO_01220 PE=4 SV=1	0	4.535	4	1	2	1	291	32.5	6.89	4.23	1			other molecular function	Pf00005		A0A0K0GL73; xop:PXO_01220			0	100	#DIV/0!			200		33.94				298672		433347				524919		856464	n/a	n/a	n/a	High	n/a	High
FALSE	High	Master Protein	A0A0K0GGR2	Secreted protein OS=Xanthomonas oryzae pv. oryzae (strain PXO99A) OX=360094 GN=PXO_03972 PE=4 SV=1	0.001	4.403	11	1	1	1	132	15.3	9.23	0	1						A0A0K0GGR2; xop:PXO_03972			0	100	#DIV/0!			200		25.36				187185	159303	111123				328980	369783	219623	n/a	n/a	n/a	High	Peak Found	Peak Found
FALSE	High	Master Protein	A0A0K0GJG1	Regulator of ribonuclease activity B domain-containing protein OS=Xanthomonas oryzae pv. oryzae (strain PXO99A) OX=360094 GN=PXO_00128 PE=4 SV=1	0.001	4.232	9	1	3	1	116	13.5	4.7	0	1				Pf06877		A0A0K0GJG1; xop:PXO_00128			0	100	#DIV/0!			200		50.16				618783	466862	179267				1.08752e+06	1.08371e+06	354302	n/a	n/a	n/a	High	High	High
FALSE	High	Master Protein	A0A0K0GLA2	Ditrans,polycis-undecaprenyl-diphosphate synthase ((2E,6E)-farnesyl-diphosphate specific) OS=Xanthomonas oryzae pv. oryzae (strain PXO99A) OX=360094 GN=uppS PE=3 SV=1	0.001	3.87	4	1	3	1	236	26.2	8.19	3.49	1	cell organization and biogenesis;other metabolic processes;other biological processes		other molecular function	Pf01255		A0A0K0GLA2; xop:PXO_01127	uppS		0	100	#DIV/0!			200		14.1				653059	567210	770091				1.14776e+06	1.31664e+06	1.522e+06	n/a	n/a	n/a	High	High	High
FALSE	High	Master Protein	A0A0K0GLK5	Tol-Pal system protein TolR OS=Xanthomonas oryzae pv. oryzae (strain PXO99A) OX=360094 GN=tolR PE=3 SV=1	0.001	3.738	11	1	2	1	149	15.7	9.77	0	1	cell cycle OR cell proliferation;transport;other biological processes	plasma membrane;other membranes	transporter activity	Pf02472		A0A0K0GLK5; xop:PXO_01562	tolR		0	100	#DIV/0!			200		15.89				393378	294904	260372				691365	684547	514597	n/a	n/a	n/a	High	Peak Found	High
FALSE	High	Master Protein	A0A0K0GGG2	Putative transposase OS=Xanthomonas oryzae pv. oryzae (strain PXO99A) OX=360094 GN=PXO_03975 PE=4 SV=1	0.004	3.563	15	1	1	1	87	10.1	6.77	0	1				Pf13340		A0A0K0GGG2; xop:PXO_03975			0	100	#DIV/0!			200								123155						243403	n/a	n/a	n/a	n/a	n/a	High
FALSE	High	Master Protein	A0A0K0GM48	Ribosomal RNA small subunit methyltransferase E OS=Xanthomonas oryzae pv. oryzae (strain PXO99A) OX=360094 GN=PXO_01646 PE=3 SV=1	0.005	3.349	5	1	3	1	227	24.3	8.07	0	1	RNA metabolism OR transcription;other metabolic processes	other cell component	other molecular function	Pf04452, Pf20260		A0A0K0GM48; xop:PXO_01646			0	100	#DIV/0!			200		21				146229	129889	195921				256999	301505	387216	n/a	n/a	n/a	High	High	High
FALSE	High	Master Protein	A0A0K0GGF9	Rhodanese domain-containing protein OS=Xanthomonas oryzae pv. oryzae (strain PXO99A) OX=360094 GN=PXO_03971 PE=4 SV=1	0.005	3.219	6	1	2	1	144	15.4	9.44	1.68	1		other membranes		Pf00581		A0A0K0GGF9; xop:PXO_03971			0	100	#DIV/0!			200		28.69				399684	456620					702449	1.05993e+06		n/a	n/a	n/a	High	High	n/a
FALSE	High	Master Protein	A0A0K0GJ44	CRM domain-containing protein OS=Xanthomonas oryzae pv. oryzae (strain PXO99A) OX=360094 GN=PXO_00160 PE=4 SV=1	0.007	2.991	11	1	3	1	101	11.2	9.25	3.61	1			nucleic acid binding activity	Pf01985		A0A0K0GJ44; xop:PXO_00160			0	100	#DIV/0!			200		22.07				658607	552401	414410				1.15751e+06	1.28226e+06	819036	n/a	n/a	n/a	High	High	High
FALSE	High	Master Protein	A0A0K0GK93	Secreted protein OS=Xanthomonas oryzae pv. oryzae (strain PXO99A) OX=360094 GN=PXO_00731 PE=4 SV=1	0.008	2.943	5	1	2	1	250	27.3	5.95	0	1						A0A0K0GK93; xop:PXO_00731			0	100	#DIV/0!			200		14.18				153621	108147	165984				269990	251036	328050	n/a	n/a	n/a	High	Peak Found	High
FALSE	High	Master Protein	A0A0K0GLV1	PilH OS=Xanthomonas oryzae pv. oryzae (strain PXO99A) OX=360094 GN=pilH PE=4 SV=1	0.008	2.913	16	1	1	1	120	13.2	5.1	0	1	signal transduction			Pf00072		A0A0K0GLV1; xop:PXO_01603	pilH		0	100	#DIV/0!			200		85.46					24692.7	117578					57318.1	232380	n/a	n/a	n/a	n/a	Peak Found	High
FALSE	High	Master Protein	A0A0J9WXG9	Cyclic di-GMP receptor atypical PilZ domain-containing protein OS=Xanthomonas oryzae pv. oryzae (strain PXO99A) OX=360094 GN=PXO_00997 PE=4 SV=1	0.007	2.711	9	1	2	1	188	20.4	6.28	0	1				Pf16823		A0A0J9WXG9; xop:PXO_00997; xop:PXO_06169			0	100	#DIV/0!			200		63.75				127740	186529	56166.5				224505	432981	111007	n/a	n/a	n/a	High	High	Peak Found
FALSE	High	Master Protein	A0A0K0GME4	Dihydrodipicolinate synthetase OS=Xanthomonas oryzae pv. oryzae (strain PXO99A) OX=360094 GN=PXO_01439 PE=3 SV=1	0.008	2.61	4	1	2	1	302	31.9	5.85	0	1			other molecular function	Pf00701		A0A0K0GME4; xop:PXO_01439			0	100	#DIV/0!			200		3.38				244863	193507	212696				430350	449178	420371	n/a	n/a	n/a	High	High	Peak Found
FALSE	High	Master Protein	A0A0K0GKM2	protein-tyrosine-phosphatase OS=Xanthomonas oryzae pv. oryzae (strain PXO99A) OX=360094 GN=PXO_00628 PE=4 SV=1	0.01	2.545	5	1	3	1	176	19.3	6.09	0	1			other molecular function	Pf01451		A0A0K0GKM2; xop:PXO_00628			0	100	#DIV/0!			200		3.57					67124.2	82920.7					155812	163884	n/a	n/a	n/a	High	High	High
FALSE	High	Master Protein	A0A0K0GI78	Two-component system regulatory protein OS=Xanthomonas oryzae pv. oryzae (strain PXO99A) OX=360094 GN=PXO_04459 PE=4 SV=1	0.01	2.529	5	1	2	1	213	23.1	5.17	0	1	signal transduction;other biological processes		nucleic acid binding activity	Pf00072, Pf00196		A0A0K0GI78; xop:PXO_04459			0	100	#DIV/0!			200		17.52				115801	112465					203521	261060		n/a	n/a	n/a	High	High	n/a
FALSE	Medium	Master Protein	A0A0K0GM36	DUF3011 domain-containing protein OS=Xanthomonas oryzae pv. oryzae (strain PXO99A) OX=360094 GN=PXO_01551 PE=4 SV=1	0.01	2.483	4	1	4	1	258	28.5	8.32	0	1				Pf11218		A0A0K0GM36; xop:PXO_01551			0	100	#DIV/0!			200		40.37				195378	218096	111008				343379	506257	219396	n/a	n/a	High	High	High	High
FALSE	Medium	Master Protein	B2SK49	Putative NADH dehydrogenase/NAD(P)H nitroreductase PXO_03909 OS=Xanthomonas oryzae pv. oryzae (strain PXO99A) OX=360094 GN=PXO_03909 PE=3 SV=1	0.011	2.474	5	1	2	1	196	21	5.94	0	1			other molecular function	Pf00881		B2SK49; xop:PXO_03909		PXO_03909	0	100	#DIV/0!			200		62.62				73361.5	80746	212139				128934	187432	419271	n/a	n/a	n/a	High	High	Peak Found
FALSE	Medium	Master Protein	A0A0K0GNS1	ISXoo3 transposase ORF A OS=Xanthomonas oryzae pv. oryzae (strain PXO99A) OX=360094 GN=PXO_01934 PE=4 SV=1	0.011	2.444	4	1	1	1	257	29.3	10.35	0	1	DNA metabolism;other metabolic processes		nucleic acid binding activity;other molecular function	Pf01527, Pf13276		A0A0K0GNS1; xop:PXO_01934			0	100	#DIV/0!			200		16.36				251815	218846	309399				442567	507997	611494	n/a	n/a	n/a	Peak Found	High	Peak Found
FALSE	Medium	Master Protein	A0A0K0GK92	Glycine cleavage T-protein (Aminomethyl transferase) OS=Xanthomonas oryzae pv. oryzae (strain PXO99A) OX=360094 GN=PXO_00606 PE=4 SV=1	0.013	2.353	3	1	1	1	268	28.5	6.57	0	1			other molecular function			A0A0K0GK92; xop:PXO_00606			0	100	#DIV/0!			200		47.51				117130	109181	43461.8				205858	253437	85897.6	n/a	n/a	n/a	Peak Found	High	Peak Found
FALSE	Medium	Master Protein	A0A0K0GQE1	HAD superfamily hydrolase OS=Xanthomonas oryzae pv. oryzae (strain PXO99A) OX=360094 GN=PXO_03084 PE=4 SV=1	0.012	2.337	4	1	2	1	226	24.1	5.25	0	1			other molecular function	Pf13419		A0A0K0GQE1; xop:PXO_03084			0	100	#DIV/0!			200		45.54				126703	142144	62964.9				222682	329953	124443	n/a	n/a	n/a	High	High	Peak Found
FALSE	Medium	Master Protein	A0A0K0GJB6	Putative secreted protein OS=Xanthomonas oryzae pv. oryzae (strain PXO99A) OX=360094 GN=PXO_00131 PE=4 SV=1	0.015	2.271	8	1	2	1	161	17.4	7.34	0	1						A0A0K0GJB6; xop:PXO_00131			0	100	#DIV/0!			200								88905.6						175712	n/a	n/a	n/a	n/a	n/a	High
FALSE	Medium	Master Protein	A0A0K0GFT7	Putative phosphoglycerate mutase family protein OS=Xanthomonas oryzae pv. oryzae (strain PXO99A) OX=360094 GN=PXO_03579 PE=4 SV=1	0.018	2.166	8	1	1	1	158	17.5	5.35	0	1				Pf00300		A0A0K0GFT7; xop:PXO_03579			0	100	#DIV/0!			200		43.13				94389.8	120397	61456.2				165891	279471	121462	n/a	n/a	n/a	High	Peak Found	Peak Found
FALSE	Medium	Master Protein	A0A0K0GRH3	GTP cyclohydrolase 1 OS=Xanthomonas oryzae pv. oryzae (strain PXO99A) OX=360094 GN=folE PE=3 SV=1	0.021	2.11	4	1	1	1	190	21.6	7.09	0	1	other metabolic processes		other molecular function	Pf01227		A0A0K0GRH3; xop:PXO_03535	folE		0	100	#DIV/0!			200		10.96				181057	112881	161755				318209	262026	319691	n/a	n/a	n/a	Peak Found	Peak Found	High
FALSE	Medium	Master Protein	A0A0K0GKZ6	Oligoribonuclease OS=Xanthomonas oryzae pv. oryzae (strain PXO99A) OX=360094 GN=orn PE=3 SV=1	0.027	1.947	3	1	2	1	194	21.9	5.58	0	1		other cell component	nucleic acid binding activity;other molecular function	Pf00929		A0A0K0GKZ6; xop:PXO_00920	orn		0	100	#DIV/0!			200		7.47				502031	335716	453089				882326	779283	895481	n/a	n/a	n/a	High	Peak Found	High
FALSE	Medium	Master Protein	A0A0K0GQP5	Nucleotide sugar epimerase OS=Xanthomonas oryzae pv. oryzae (strain PXO99A) OX=360094 GN=PXO_02926 PE=4 SV=1	0.027	1.946	3	1	2	1	321	35.4	6.87	0	1				Pf01370		A0A0K0GQP5; xop:PXO_02926			0	100	#DIV/0!			200		17.17				103376	65628.9	65179				181684	152341	128819	n/a	n/a	n/a	High	Peak Found	High
FALSE	Medium	Master Protein	A0A0K0GNS3	Lipopolysaccharide export system ATP-binding protein LptB OS=Xanthomonas oryzae pv. oryzae (strain PXO99A) OX=360094 GN=PXO_02228 PE=3 SV=1	0.033	1.843	3	1	1	1	239	26.2	6.04	0	1	transport	plasma membrane;other membranes	other molecular function	Pf00005, Pf12399		A0A0K0GNS3; xop:PXO_02228			0	100	#DIV/0!			200		48.52				199928	147083	60277.8				351375	341417	119133	n/a	n/a	n/a	Peak Found	High	Peak Found
FALSE	Medium	Master Protein	A0A0K0GG89	Xanthomonadin biosynthesis acyl carrier protein OS=Xanthomonas oryzae pv. oryzae (strain PXO99A) OX=360094 GN=PXO_03737 PE=4 SV=1	0.038	1.82	5	1	1	1	132	14.5	4.74	0	1				Pf00550		A0A0K0GG89; xop:PXO_03737			0	100	#DIV/0!			200		63.5				201947	232319	57586.4				354923	539273	113813	n/a	n/a	n/a	High	Peak Found	Peak Found
FALSE	Medium	Master Protein	A0A0K0GRJ7	Prophage Lp2 protein 6 OS=Xanthomonas oryzae pv. oryzae (strain PXO99A) OX=360094 GN=PXO_03510 PE=4 SV=1	0.039	1.803	2	1	2	1	426	48.1	7.02	0	1				Pf04313		A0A0K0GRJ7; xop:PXO_03510			0	100	#DIV/0!			200		19.8				205913	198954	274126				361894	461822	541781	n/a	n/a	n/a	High	High	Peak Found
FALSE	Medium	Master Protein	A0A0K0GRC4	DUF2059 domain-containing protein OS=Xanthomonas oryzae pv. oryzae (strain PXO99A) OX=360094 GN=PXO_02766 PE=4 SV=1	0.039	1.793	7	1	1	1	180	19.9	9.63	0	1				Pf09832		A0A0K0GRC4; xop:PXO_02766			0	100	#DIV/0!			200		48.02				83668.9		150896				147049		298231	n/a	n/a	n/a	Peak Found	n/a	High
FALSE	Medium	Master Protein	A0A0K0GQ42	ABC transporter, ATP-binding protein OS=Xanthomonas oryzae pv. oryzae (strain PXO99A) OX=360094 GN=PXO_02986 PE=4 SV=1	0.041	1.757	2	1	1	1	667	74.5	7.81	0	1	transport	plasma membrane;other membranes	transporter activity;other molecular function	Pf00005, Pf00664		A0A0K0GQ42; xop:PXO_02986			0	100	#DIV/0!			200							668344						1.5514e+06		n/a	n/a	n/a	n/a	High	n/a
FALSE	Medium	Master Protein	B2SKP7	Uroporphyrinogen decarboxylase OS=Xanthomonas oryzae pv. oryzae (strain PXO99A) OX=360094 GN=hemE PE=3 SV=1	0.046	1.689	3	1	1	1	354	38.4	6.62	0	1	other metabolic processes	other cell component	other molecular function	Pf01208		B2SKP7; xop:PXO_02179	hemE	PXO_02179	0	100	#DIV/0!			200		20.1				440061	502036	502640				773412	1.16535e+06	993414	n/a	n/a	n/a	Peak Found	High	Peak Found
FALSE	Low	Master Protein	A0A0K0GNV7	Probable alpha-L-glutamate ligase OS=Xanthomonas oryzae pv. oryzae (strain PXO99A) OX=360094 GN=rimK PE=3 SV=1	0.055	1.607	5	1	1	1	305	32.8	9.41	0	1	protein metabolism;other metabolic processes		other molecular function	Pf08443, Pf18030		A0A0K0GNV7; xop:PXO_02302	rimK		0	100	#DIV/0!			200		12.54				153792	149868	156792				270291	347882	309882	n/a	n/a	n/a	High	Peak Found	Peak Found
FALSE	High	Master Protein	B2SIV1	Small ribosomal subunit protein bS18 OS=Xanthomonas oryzae pv. oryzae (strain PXO99A) OX=360094 GN=rpsR PE=3 SV=1	0	24.152	83	8	18	8	76	9	10.18	6.18	8	protein metabolism;other metabolic processes	translational apparatus;other cell component	nucleic acid binding activity;other molecular function	Pf01084	79394565	B2SIV1; xop:PXO_00745	rpsR	PXO_00745	0	54.929	0.0107754	0.0542885	3.6	196.4	23.14	37.61	62797.2	89289.5	122888	3.84071e+06	3.70578e+06	1.93861e+06	115508	173912	122888	6.75008e+06	8.60205e+06	3.83145e+06	Peak Found	Peak Found	High	High	High	High
FALSE	High	Master Protein	B2SMI3	ATP-dependent Clp protease proteolytic subunit OS=Xanthomonas oryzae pv. oryzae (strain PXO99A) OX=360094 GN=clpP PE=3 SV=1	0	11.308	15	4	11	4	208	22.8	5.6	1.99	4	protein metabolism	other cell component	other molecular function	Pf00574	79906522	B2SMI3; xop:PXO_02477	clpP	PXO_02477	0	49.22	0.0030971	0.0391314	4	196	30.37	26.66	31805.3	53116.2	107867	2.89734e+06	2.74081e+06	1.85925e+06	58502.1	103456	107867	5.0921e+06	6.36212e+06	3.67461e+06	Peak Found	High	High	High	High	High
FALSE	High	Master Protein	B2SQS6	Large ribosomal subunit protein uL18 OS=Xanthomonas oryzae pv. oryzae (strain PXO99A) OX=360094 GN=rplR PE=3 SV=1	0	34.503	75	9	28	9	119	12.8	10.65	29.08	9	protein metabolism;other metabolic processes	translational apparatus;other cell component	nucleic acid binding activity;other molecular function	Pf00861		B2SQS6; xop:PXO_04504	rplR	PXO_04504	0	37.744	7.76755e-06	0.0771337	5.2	194.8	55.88	5.18	217952	514385	424546	9.1304e+06	6.30609e+06	8.10778e+06	400897	1.00188e+06	424546	1.60468e+07	1.46381e+07	1.60242e+07	High	High	High	High	High	High
FALSE	High	Master Protein	A0A0K0GN93	Hcp family protein OS=Xanthomonas oryzae pv. oryzae (strain PXO99A) OX=360094 GN=PXO_02047 PE=4 SV=1	0	27.067	39	6	30	6	165	18	6.18	34.83	6				Pf05638		A0A0K0GN93; xop:PXO_02047			0	26.085	7.77545e-05	0.0751492	7.4	192.6	43.69	9.8	872781	1.18258e+06	3.80371e+06	3.55898e+07	2.58843e+07	2.61507e+07	1.60538e+06	2.30336e+06	3.80371e+06	6.25494e+07	6.00842e+07	5.1684e+07	High	High	High	High	High	High
FALSE	High	Master Protein	A0A0K0GF71	Biopolymer transport ExbB protein OS=Xanthomonas oryzae pv. oryzae (strain PXO99A) OX=360094 GN=PXO_03475 PE=3 SV=1	0	36.676	31	9	28	9	253	26.7	6.09	15.4	9	transport	plasma membrane;other membranes		Pf01618		A0A0K0GF71; xop:PXO_03475			0	24.214	0.0345983	0.0751492	7.9	192.1	66.02	51.58	171007	238225	1.08935e+06	6.39274e+06	6.5663e+06	2.35044e+06	314547	463998	1.08935e+06	1.12353e+07	1.52421e+07	4.64539e+06	High	Peak Found	High	High	High	High
FALSE	High	Master Protein	A0A0K0GPF5	UPF0149 protein PXO_02379 OS=Xanthomonas oryzae pv. oryzae (strain PXO99A) OX=360094 GN=PXO_02379 PE=3 SV=1	0	10.748	23	4	5	4	188	20.2	4.31	0	4				Pf03695		A0A0K0GPF5; xop:PXO_02379			0	20.818	#DIV/0!		9.2	190.8		48.09			10858.7	128620	133801	53486.5			10858.7	226051	310585	105710	n/a	n/a	Peak Found	High	High	High
FALSE	High	Master Protein	A0A0K0GJS6	Protein-export membrane protein SecF OS=Xanthomonas oryzae pv. oryzae (strain PXO99A) OX=360094 GN=secF PE=3 SV=1	0	13.729	12	5	12	5	322	35.3	7.5	0	5	transport	plasma membrane;other membranes	transporter activity	Pf02355, Pf07549		A0A0K0GJS6; xop:PXO_00521	secF		0	17.632	0.00243593	0.157779	10.7	189.3	106.01	16.92	41686.2	28329.2	376550	583788	582445	724236	76676.8	55177.7	376550	1.02601e+06	1.352e+06	1.43137e+06	High	Peak Found	High	High	High	High
FALSE	High	Master Protein	B2SL03	Indole-3-glycerol phosphate synthase OS=Xanthomonas oryzae pv. oryzae (strain PXO99A) OX=360094 GN=trpC PE=3 SV=1	0	4.773	8	2	5	2	265	28.7	4.79	1.7	2	other metabolic processes		other molecular function	Pf00218		B2SL03; xop:PXO_04004	trpC	PXO_04004	0	16.299	0.0257458	0.173789	11.6	188.4	116.29	37.8	30155	22829.2	355784	514401	577592	315543	55466.6	44465.1	355784	904065	1.34074e+06	623636	Peak Found	Peak Found	High	High	High	High
FALSE	Medium	Master Protein	B2SM84	Enolase-phosphatase E1 OS=Xanthomonas oryzae pv. oryzae (strain PXO99A) OX=360094 GN=mtnC1 PE=3 SV=1	0.024	2.045	3	1	2	1	232	26	5.34	0	1	other metabolic processes		other molecular function	Pf00702		B2SM84; xop:PXO_00846; xop:PXO_06081	mtnC1; mtnC2	PXO_00846; PXO_06081	0	16.047	#DIV/0!		11.7	188.3		11.92		43964.9		743488	702806	695279		85631.8		1.30669e+06	1.63139e+06	1.37414e+06	n/a	Peak Found	n/a	High	Peak Found	High
FALSE	High	Master Protein	A0A0K0GJA3	Bacterioferritin comigratory protein OS=Xanthomonas oryzae pv. oryzae (strain PXO99A) OX=360094 GN=PXO_00129 PE=4 SV=1	0	5.963	11	2	2	2	156	16.9	8.28	2.18	2	other biological processes		other molecular function	Pf00578		A0A0K0GJA3; xop:PXO_00129			0	15.713	0.0170737	0.0625192	12	188	6.89	26.19	38775.1		64696.3	494544	459825	734092	71322.2		64696.3	869167	1.06737e+06	1.45085e+06	Peak Found	n/a	Peak Found	Peak Found	Peak Found	High
FALSE	High	Master Protein	A0A0K0GNS8	PspA/IM30 family protein OS=Xanthomonas oryzae pv. oryzae (strain PXO99A) OX=360094 GN=PXO_02185 PE=3 SV=1	0	33.354	45	9	26	9	257	27.4	8.79	21.96	9				Pf04012		A0A0K0GNS8; xop:PXO_02185			0	15.653	0.00764788	0.313356	12	188	96.45	18.05		188441	69384.7	1.1371e+06	1.24245e+06	1.26386e+06		367033	69384.7	1.99847e+06	2.88404e+06	2.49788e+06	Peak Found	Peak Found	High	High	High	High
FALSE	High	Master Protein	A0A0K0GPU0	Chorismate mutase OS=Xanthomonas oryzae pv. oryzae (strain PXO99A) OX=360094 GN=PXO_03115 PE=4 SV=1	0	39.333	63	11	37	11	177	19.1	7.11	26.23	11	other metabolic processes		other molecular function	Pf01817		A0A0K0GPU0; xop:PXO_03115			0	13.772	0.0161307	0.0736131	13.5	186.5	46.13	40.82	611506	582472	416980	1.30711e+07	6.67315e+06	4.99083e+06	1.12479e+06	1.1345e+06	416980	2.29726e+07	1.54901e+07	9.86383e+06	High	High	High	High	High	High
FALSE	High	Master Protein	B2SQP9	Large ribosomal subunit protein uL10 OS=Xanthomonas oryzae pv. oryzae (strain PXO99A) OX=360094 GN=rplJ PE=3 SV=1	0	10.595	20	5	11	5	177	18.2	6.58	0	5	protein metabolism;other metabolic processes	translational apparatus;other cell component	nucleic acid binding activity	Pf00466		B2SQP9; xop:PXO_04532	rplJ	PXO_04532	0	13.163	0.0237473	0.0751492	14.1	185.9	43.58	44.11	53596.5	89212.7	250479	1.30142e+06	1.07033e+06	476086	98584.4	173762	250479	2.28726e+06	2.4845e+06	940933	Peak Found	Peak Found	High	High	High	High
FALSE	High	Master Protein	A0A0J9WX32	Protein phosphatase CheZ OS=Xanthomonas oryzae pv. oryzae (strain PXO99A) OX=360094 GN=cheZ PE=3 SV=1	0.006	3.125	6	1	3	1	208	22.6	5.02	7.19	1	other biological processes	other cell component	other molecular function	Pf04344		A0A0J9WX32; xop:PXO_00955; xop:PXO_06211	cheZ		0	13.046	9.68834e-06	0.0713549	14.2	185.8	24.54	5.35	84530.4	100947	119521	1.05765e+06	884789	1.02631e+06	155484	196617	119521	1.85883e+06	2.05382e+06	2.02839e+06	Peak Found	Peak Found	Peak Found	High	High	High
FALSE	High	Master Protein	A0A0K0GPN9	DNA-binding protein HU OS=Xanthomonas oryzae pv. oryzae (strain PXO99A) OX=360094 GN=PXO_02474 PE=3 SV=1	0	23.863	41	6	15	6	90	9.3	9.76	30.01	6			nucleic acid binding activity;other molecular function	Pf00216		A0A0K0GPN9; xop:PXO_02474			0	12.21	0.00440784	0.0862888	15.1	184.9	53.24	28.02	324777	95592.8	652880	4.15037e+06	4.77247e+06	3.42852e+06	597388	186189	652880	7.29431e+06	1.10781e+07	6.7761e+06	High	High	High	High	High	High
FALSE	High	Master Protein	B2SQR8	Large ribosomal subunit protein uL29 OS=Xanthomonas oryzae pv. oryzae (strain PXO99A) OX=360094 GN=rpmC PE=3 SV=1	0	8.928	49	4	8	4	61	7.2	10.64	1.66	4	protein metabolism;other metabolic processes	translational apparatus;other cell component	other molecular function	Pf00831	79906448	B2SQR8; xop:PXO_04513	rpmC	PXO_04513	0	12.088	8.15695e-05	0.153149	15.3	184.7	86.35	1.54	136635	330176	91555.7	1.70975e+06	1.33452e+06	1.53718e+06	251325	643094	91555.7	3.00491e+06	3.09776e+06	3.03807e+06	Peak Found	High	Peak Found	High	High	High
FALSE	Medium	Master Protein	B2SHW6	Gamma-glutamyl phosphate reductase OS=Xanthomonas oryzae pv. oryzae (strain PXO99A) OX=360094 GN=proA PE=3 SV=1	0.038	1.819	1	1	2	1	414	44.3	6.16	1.73	1	other metabolic processes	other cell component	other molecular function	Pf00171		B2SHW6; xop:PXO_00342	proA	PXO_00342	0	11.692	0.0107362	0.0751492	15.8	184.2	56.03	34.62	4.12653e+06	2.04447e+06	2483556	41526016	16418093	23556582	7.59027e+06	3.98208e+06	2483556	7.29824e+07	3.81106e+07	4.65571e+07	Peak Found	Peak Found	Peak Found	Peak Found	High	High
FALSE	High	Master Protein	B2SQZ9	Elongation factor Ts OS=Xanthomonas oryzae pv. oryzae (strain PXO99A) OX=360094 GN=tsf PE=3 SV=1	0	49.765	32	16	46	16	292	31.1	5.4	32.86	16	protein metabolism;other metabolic processes	other cell component	nucleic acid binding activity	Pf00889		B2SQZ9; xop:PXO_01131	tsf	PXO_01131	0	11.485	0.000563929	0.0751492	16	184	43.27	15.11	377120	469071	1.57576e+06	5.54194e+06	5.5728e+06	5.30898e+06	693668	913625	1.57576e+06	9.74002e+06	1.29359e+07	1.04926e+07	Peak Found	High	High	High	High	High
FALSE	Medium	Master Protein	A0A0K0GP16	Glutathione S-transferase GST-4.5 OS=Xanthomonas oryzae pv. oryzae (strain PXO99A) OX=360094 GN=PXO_02544 PE=3 SV=1	0.022	2.095	3	1	1	1	204	22.1	6.7	0	1			other molecular function	Pf00043, Pf13409		A0A0K0GP16; xop:PXO_02544			0	11.001	0.0273192	0.0783517	16.7	183.3	14.76	46.79	76377.1	78415.3	113596	879343	1.07307e+06	480082	140487	152732	113596	1.54546e+06	2.49087e+06	948831	Peak Found	Peak Found	Peak Found	Peak Found	High	Peak Found
FALSE	High	Master Protein	B2SQB4	ATP synthase subunit b OS=Xanthomonas oryzae pv. oryzae (strain PXO99A) OX=360094 GN=atpF PE=3 SV=1	0	12.72	31	4	6	4	156	17.1	5.43	4.09	4	other metabolic processes;transport	plasma membrane;other membranes	transporter activity	Pf00430	77336099	B2SQB4; xop:PXO_03109	atpF	PXO_03109	0	10.745	#DIV/0!		17	183		29.34			48341.1	295533	344181	240588			48341.1	519403	798933	475496	n/a	n/a	Peak Found	High	High	High
FALSE	High	Master Protein	A0A0K0GI37	Tetratricopeptide repeat family OS=Xanthomonas oryzae pv. oryzae (strain PXO99A) OX=360094 GN=PXO_04546 PE=4 SV=1	0	11.303	7	4	11	4	551	60.4	5.76	1.74	4				Pf13181, Pf14559		A0A0K0GI37; xop:PXO_04546			0	10.603	0.00715188	0.205912	17.2	182.8	105.89	12.1	30230.6	170612	60639.9	365824	327684	306299	55605.7	332307	60639.9	642939	760638	605368	Peak Found	High	High	High	High	High
FALSE	High	Master Protein	B2SQQ9	Small ribosomal subunit protein uS10 OS=Xanthomonas oryzae pv. oryzae (strain PXO99A) OX=360094 GN=rpsJ PE=3 SV=1	0	15.014	30	4	10	4	104	11.9	9.52	0	4	protein metabolism;other metabolic processes	translational apparatus;other cell component	nucleic acid binding activity;other molecular function	Pf00338	77338714	B2SQQ9; xop:PXO_04522	rpsJ	PXO_04522	0	10.454	0.0147075	0.0745998	17.5	182.5	31.96	36.83	329472	259145	919648	3.60484e+06	3.10293e+06	1.65643e+06	606026	504744	919648	6.33555e+06	7.2027e+06	3.27377e+06	Peak Found	Peak Found	High	High	High	High
FALSE	High	Master Protein	A0A0K0GPM7	Outer membran protein OS=Xanthomonas oryzae pv. oryzae (strain PXO99A) OX=360094 GN=PXO_03151 PE=4 SV=1	0	17.85	53	7	12	7	120	13.1	8.16	2.34	7				Pf14346		A0A0K0GPM7; xop:PXO_03151			0	10.366	#DIV/0!		17.6	182.4		7.93	47016.9			573394	386193	439936	86482			1.00775e+06	896451	869486	Peak Found	Peak Found	Peak Found	High	High	High
FALSE	High	Master Protein	A0A0K0GQS1	Ribonucleoside-diphosphate reductase subunit beta OS=Xanthomonas oryzae pv. oryzae (strain PXO99A) OX=360094 GN=PXO_02898 PE=3 SV=1	0	4.989	4	2	6	2	347	39.6	5.16	0	2	DNA metabolism;other metabolic processes		other molecular function	Pf00268		A0A0K0GQS1; xop:PXO_02898			0	9.377	0.074542	0.0933166	19.3	180.7	70.63	64.24	30738.1	39798	203438	413571	269604	944901	56539.1	77515.8	203438	726856	625821	1.86749e+06	Peak Found	Peak Found	High	High	High	High
FALSE	High	Master Protein	A0A0K0GG12	Oxidoreductase OS=Xanthomonas oryzae pv. oryzae (strain PXO99A) OX=360094 GN=PXO_03749 PE=4 SV=1	0	14.299	16	4	17	4	286	29.2	5.9	7.3	4				Pf05368		A0A0K0GG12; xop:PXO_03749			0	9.301	0.0060003	0.10309	19.4	180.6	59.33	27.32	68741.6	34223.3	233010	669163	587136	391058	126442	66657.8	233010	1.17606e+06	1.36289e+06	772884	High	Peak Found	High	High	High	High
FALSE	High	Master Protein	A0A0K0GPR1	Protein-L-isoaspartate O-methyltransferase OS=Xanthomonas oryzae pv. oryzae (strain PXO99A) OX=360094 GN=PXO_02620 PE=3 SV=1	0	5.289	9	2	5	2	223	24.9	4.93	0	2	protein metabolism;other metabolic processes		other molecular function	Pf01135		A0A0K0GPR1; xop:PXO_02620			0	9.114	0.036723	0.0932898	19.8	180.2	55.37	46.17	60015.3	55739.2	263812	572460	622816	267427	110391	108565	263812	1.00611e+06	1.44572e+06	528540	Peak Found	Peak Found	High	High	High	High
FALSE	High	Master Protein	B2SNW4	6,7-dimethyl-8-ribityllumazine synthase OS=Xanthomonas oryzae pv. oryzae (strain PXO99A) OX=360094 GN=ribH PE=3 SV=1	0	6.138	11	2	7	2	154	16.2	5.27	6.88	2	other metabolic processes	other cell component	other molecular function	Pf00885		B2SNW4; xop:PXO_04397	ribH	PXO_04397	0	8.827	0.121454	0.0935566	20.4	179.6	26.84	56.15	44667	61941.5		906602	378583	252133	82159.6	120645		1.59336e+06	878788	498314	High	Peak Found	High	High	High	High
FALSE	High	Master Protein	A0A0J9WWU3	Nucleoside diphosphate kinase OS=Xanthomonas oryzae pv. oryzae (strain PXO99A) OX=360094 GN=ndk PE=3 SV=1	0	16.887	20	5	18	5	141	15.2	5.88	8.81	5	other metabolic processes	other cell component	kinase activity;other molecular function	Pf00334		A0A0J9WWU3; xop:PXO_01052; xop:PXO_06114	ndk		0	8.655	0.00153698	0.10309	20.7	179.3	55.6	17.41	248313	304200	1254902	2.91771e+06	2.67283e+06	2.22143e+06	456742	592500	1254902	5.1279e+06	6.20432e+06	4.39042e+06	High	High	High	High	High	High
FALSE	High	Master Protein	A0A0K0GPR2	Protein HflC OS=Xanthomonas oryzae pv. oryzae (strain PXO99A) OX=360094 GN=hflC PE=3 SV=1	0	18.853	18	6	15	6	282	31.4	7.27	17.39	6	other biological processes	other membranes		Pf01145		A0A0K0GPR2; xop:PXO_02635	hflC		0	8.58	#DIV/0!		20.9	179.1		38.07	44985.6			255641	429106	359214	82745.8			449292	996064	709948	Peak Found	n/a	n/a	High	High	High
FALSE	High	Master Protein	B2SL06	S-adenosylmethionine decarboxylase proenzyme OS=Xanthomonas oryzae pv. oryzae (strain PXO99A) OX=360094 GN=speD PE=3 SV=1	0	11.861	9	3	12	3	264	30.8	6.1	0	3	other metabolic processes		other molecular function	Pf02675	77335852	B2SL06; xop:PXO_04007	speD	PXO_04007	0	8.295	0.000982012	0.106396	21.5	178.5	55.7	15.5	91126.4	124400	485593	1.14355e+06	1.10655e+06	991731	167616	242297	485593	2.00979e+06	2.56858e+06	1.96005e+06	Peak Found	High	High	High	High	High
FALSE	High	Master Protein	A0A0K0GLY4	GTPase Era OS=Xanthomonas oryzae pv. oryzae (strain PXO99A) OX=360094 GN=era PE=3 SV=1	0	8.056	11	3	10	3	285	31.4	7.5	0	3	other biological processes	plasma membrane;other membranes;other cell component	nucleic acid binding activity;other molecular function	Pf01926, Pf07650		A0A0K0GLY4; xop:PXO_01718	era		0	8.237	0.000124142	0.0542885	21.7	178.3	21.08	9.92	56633.6	66265.8	84523.5	422411	369673	456811	104171	129068	84523.5	742392	858105	902838	Peak Found	High	High	High	High	High
FALSE	High	Master Protein	A0A0J9WX54	FMN dependent NADH:quinone oxidoreductase OS=Xanthomonas oryzae pv. oryzae (strain PXO99A) OX=360094 GN=azoR PE=3 SV=1	0	14.73	20	5	15	5	198	21.2	5.34	5.48	5	other metabolic processes		other molecular function	Pf02525		A0A0J9WX54; xop:PXO_01081; xop:PXO_06238	azoR		0	8.005	0.00372288	0.0751492	22.2	177.8	48.22	23.74	133102	97574.4	462823	1.03773e+06	1.19949e+06	991616	244825	190049	462823	1.82382e+06	2.78432e+06	1.95982e+06	Peak Found	High	High	High	High	High
FALSE	High	Master Protein	B2SQS8	Large ribosomal subunit protein uL30 OS=Xanthomonas oryzae pv. oryzae (strain PXO99A) OX=360094 GN=rpmD PE=3 SV=1	0	17.915	32	3	20	3	63	7.2	10.98	6.64	3	protein metabolism;other metabolic processes	translational apparatus	other molecular function	Pf00327	79906458	B2SQS8; xop:PXO_04502	rpmD	PXO_04502	0	7.892	0.00643095	0.077703	22.5	177.5	48.45	26.27	596131	1.38935e+06	1.44286e+06	6.47917e+06	5.26283e+06	3.63686e+06	1.09651e+06	2.70608e+06	1.44286e+06	1.13872e+07	1.22164e+07	7.18786e+06	High	High	High	High	High	High
FALSE	High	Master Protein	B2SUM0	Large ribosomal subunit protein bL20 OS=Xanthomonas oryzae pv. oryzae (strain PXO99A) OX=360094 GN=rplT PE=3 SV=1	0	26.934	44	8	39	8	119	13.4	11.74	49.96	8	cell organization and biogenesis;protein metabolism;other metabolic processes	translational apparatus;other cell component	nucleic acid binding activity;other molecular function	Pf00453		B2SUM0; xop:PXO_01386	rplT	PXO_01386	0	7.496	0.000187144	0.0863569	23.5	176.5	40.52	9.4	2.4648e+06	3.2127e+06	1.00321e+07	2.93301e+07	2.02061e+07	21608384	4.5337e+06	6.25747e+06	1.00321e+07	5.1548e+07	4.69036e+07	4.27066e+07	High	High	High	High	High	High
FALSE	High	Master Protein	B2SLA2	Small ribosomal subunit protein bS21 OS=Xanthomonas oryzae pv. oryzae (strain PXO99A) OX=360094 GN=rpsU PE=3 SV=1	0	43	54	11	52	11	71	8.6	11.15	40.95	11	protein metabolism;other metabolic processes	translational apparatus;other cell component	other molecular function	Pf01165	79909357	B2SLA2; xop:PXO_04101	rpsU	PXO_04101	0	7.301	0.00470639	0.0735422	24.1	175.9	36.57	24.82	3.30383e+06	6.05553e+06	7.11577e+06	2.19558e+07	2.23806e+07	3.24755e+07	6.07702e+06	1.17945e+07	7.11577e+06	3.85876e+07	5.19511e+07	6.41844e+07	High	High	High	High	High	High
FALSE	High	Master Protein	A0A0K0GPS7	Regulatory protein PilH family OS=Xanthomonas oryzae pv. oryzae (strain PXO99A) OX=360094 GN=pilH PE=4 SV=1	0.008	2.844	9	1	3	1	128	14.3	5.15	0	1	signal transduction			Pf00072		A0A0K0GPS7; xop:PXO_02637	pilH		0	7	0.101532	0.152114	25	175	20.98	70.88	276989	192969	348136	671409	1.13337e+06	2.78531e+06	509489	375851	348136	1.18001e+06	2.63084e+06	5.50487e+06	Peak Found	Peak Found	Peak Found	High	High	High
FALSE	High	Master Protein	B2SR02	Ribosome-recycling factor OS=Xanthomonas oryzae pv. oryzae (strain PXO99A) OX=360094 GN=frr PE=3 SV=1	0	21.439	21	4	17	4	185	20.3	7.4	2.86	4	cell organization and biogenesis;protein metabolism;other metabolic processes	other cell component		Pf01765	77336855	B2SR02; xop:PXO_01128	frr	PXO_01128	0	6.58	0.000670806	0.133975	26.4	173.6	59.46	9.72	91376.9	280692	272188	898982	771576	971229	168077	546713	272188	1.57997e+06	1.79103e+06	1.91953e+06	Peak Found	High	Peak Found	High	High	High
FALSE	High	Master Protein	A0A0K0GIP3	Outer membrane protein assembly factor BamD OS=Xanthomonas oryzae pv. oryzae (strain PXO99A) OX=360094 GN=bamD PE=3 SV=1	0	8.793	11	4	7	4	277	31.7	8.88	1.8	4	cell organization and biogenesis	other membranes		Pf13525		A0A0K0GIP3; xop:PXO_04874	bamD		0	6.219	0.00280335	0.123463	27.7	172.3	56.23	18.77	36709.5	62178.8	217836	329345	324445	428894	67522.9	121108	217836	578828	753119	847662	Peak Found	High	Peak Found	High	High	High
FALSE	High	Master Protein	A0A0K0GLL8	Lipoprotein OS=Xanthomonas oryzae pv. oryzae (strain PXO99A) OX=360094 GN=PXO_01742 PE=4 SV=1	0	16.821	41	4	10	4	108	11	6.93	15.17	4						A0A0K0GLL8; xop:PXO_01742			0	6.213	0.00365036	0.0736131	27.7	172.3	10.19	23.43	161526	155582	250288	1.07632e+06	795228	608031	297108	303033	250288	1.89164e+06	1.84593e+06	1.20171e+06	Peak Found	Peak Found	Peak Found	High	High	High
FALSE	High	Master Protein	B2SQT4	DNA-directed RNA polymerase subunit alpha OS=Xanthomonas oryzae pv. oryzae (strain PXO99A) OX=360094 GN=rpoA PE=1 SV=1	0	41.922	36	15	51	15	332	36.3	5.87	25.52	15	RNA metabolism OR transcription;other metabolic processes	other cell component	nucleic acid binding activity;other molecular function	Pf01000, Pf01193, Pf03118	79906464	B2SQT4; xop:PXO_04496	rpoA	PXO_04496	0	6.182	0.000456801	0.0542885	27.8	172.2	22.51	12.97	1.89762e+06	2.26979e+06	5.50187e+06	12402158	11773691	1.40445e+07	3.49045e+06	4.42095e+06	5.50187e+06	2.17969e+07	2.73297e+07	2.77575e+07	High	High	High	High	High	High
FALSE	Medium	Master Protein	A0A0K0GGM6	Haloacid dehalogenase OS=Xanthomonas oryzae pv. oryzae (strain PXO99A) OX=360094 GN=PXO_04005 PE=4 SV=1	0.016	2.255	3	1	4	1	238	26.3	10.04	0	1				Pf12710		A0A0K0GGM6; xop:PXO_04005			0	6.155	0.0374423	0.0751492	28	172	15.15	31.37	105519		240661	522138	756000	673116	194089		240661	917663	1.75487e+06	1.33034e+06	Peak Found	n/a	High	High	High	High
FALSE	High	Master Protein	A0A0K0GNN9	Large ribosomal subunit protein bL19 OS=Xanthomonas oryzae pv. oryzae (strain PXO99A) OX=360094 GN=rplS PE=3 SV=1	0	51.387	61	11	42	11	138	15.1	10.14	47.41	11	protein metabolism;other metabolic processes	translational apparatus;other cell component	other molecular function	Pf01245		A0A0K0GNN9; xop:PXO_02150	rplS		0	6.057	0.000368365	0.0631638	28.3	171.7	24.01	12.74	1.1215e+06	1.73718e+06	2.87778e+06	9.801e+06	9.24167e+06	8.81982e+06	2.06286e+06	3.38355e+06	2.87778e+06	1.72254e+07	2.14523e+07	1.74314e+07	High	High	High	High	High	High
FALSE	High	Master Protein	A0A0K0GMT3	Ribosomal silencing factor RsfS OS=Xanthomonas oryzae pv. oryzae (strain PXO99A) OX=360094 GN=rsfS PE=3 SV=1	0.01	2.531	8	1	4	1	116	13	4.73	0	1	cell organization and biogenesis;other biological processes	other cell component		Pf02410		A0A0K0GMT3; xop:PXO_01878	rsfS		0	6.027	0.0423198	0.0862884	28.5	171.5	3.56	33.36		45288.6	83877.1	294961	329690	201609		88210	83877.1	518397	765294	398458	n/a	Peak Found	High	High	High	High
FALSE	High	Master Protein	A0A0K0GKC4	Lipoprotein, putative OS=Xanthomonas oryzae pv. oryzae (strain PXO99A) OX=360094 GN=PXO_00310 PE=4 SV=1	0	17.695	36	5	18	5	161	16.8	6.73	18.73	5						A0A0K0GKC4; xop:PXO_00310			0	5.989	0.00113196	0.0751492	28.6	171.4	35.94	16.44	427541	634820	1.67159e+06	4.21309e+06	3.87985e+06	3.30234e+06	786411	1.23646e+06	1.67159e+06	7.40456e+06	9.00612e+06	6.52672e+06	High	High	High	High	High	High
FALSE	Medium	Master Protein	A0A0J9WXT2	Secreted protein OS=Xanthomonas oryzae pv. oryzae (strain PXO99A) OX=360094 GN=PXO_01366 PE=4 SV=1	0.027	1.916	8	1	2	1	80	8.4	9.88	0	1						A0A0J9WXT2; xop:PXO_01366; xop:PXO_04080			0	5.932	#DIV/0!		28.8	171.2		20.81		23099.1		159588	114984	94275.3		44990.8		280478	266908	186325	n/a	Peak Found	n/a	High	Peak Found	High
FALSE	Medium	Master Protein	A0A0K0GPR3	Type IV fimbriae assembly protein OS=Xanthomonas oryzae pv. oryzae (strain PXO99A) OX=360094 GN=PXO_02715 PE=4 SV=1	0.039	1.784	9	1	2	1	114	12.1	9.09	0	1			other molecular function	Pf07238		A0A0K0GPR3; xop:PXO_02715			0	5.914	0.0200754	0.0735422	28.9	171.1	16.69	24.77		46411.2	71313.3	365107	204550	200897		90396.5	71313.3	641680	474813	397050	n/a	Peak Found	Peak Found	High	Peak Found	High
FALSE	High	Master Protein	A0A0K0GK27	Sec translocon accessory complex subunit YajC OS=Xanthomonas oryzae pv. oryzae (strain PXO99A) OX=360094 GN=yajC PE=3 SV=1	0	5.336	15	2	3	2	117	12.3	9.52	1.94	2		plasma membrane;other membranes		Pf02699		A0A0K0GK27; xop:PXO_00524	yajC		0	5.845	#DIV/0!		29.2	170.8		79.33	45167.1			276284	271190	21403.6	83079.5			485573	629500	42302	Peak Found	n/a	n/a	High	High	Peak Found
FALSE	High	Master Protein	A0A0K0GP62	Peptide deformylase OS=Xanthomonas oryzae pv. oryzae (strain PXO99A) OX=360094 GN=def PE=3 SV=1	0	11.269	15	3	7	3	171	19.1	5	0	3	protein metabolism;other metabolic processes		other molecular function	Pf01327		A0A0K0GP62; xop:PXO_02433	def		0	5.843	0.00416126	0.12134	29.2	170.8	54.33	21.53	52299.8	160021	188919	457369	537466	558547	96199.3	311678	188919	803831	1.2476e+06	1.10391e+06	Peak Found	Peak Found	Peak Found	High	High	High
FALSE	High	Master Protein	B2SHW2	Argininosuccinate lyase OS=Xanthomonas oryzae pv. oryzae (strain PXO99A) OX=360094 GN=argH PE=3 SV=1	0	8.114	7	3	7	3	431	46.4	5.5	1.83	3	other metabolic processes	other cell component	other molecular function	Pf00206		B2SHW2; xop:PXO_00346	argH	PXO_00346	0	5.781	0.02637	0.0935566	29.5	170.5	45.62	41.08	46722.5	95991.2	239090	316679	589513	546860	85940.6	186965	239090	556568	1.36841e+06	1.08081e+06	Peak Found	Peak Found	High	High	High	High
FALSE	Medium	Master Protein	A0A0K0GKA8	Carbonic anhydrase OS=Xanthomonas oryzae pv. oryzae (strain PXO99A) OX=360094 GN=PXO_00754 PE=3 SV=1	0.012	2.401	3	1	1	1	220	25.1	6.39	0	1	other biological processes		other molecular function	Pf00484		A0A0K0GKA8; xop:PXO_00754			0	5.741	0.000289377	0.0751492	29.7	170.3	31.41	11.41	234534	215388	229748	1.37041e+06	1.12178e+06	1.04803e+06	431397	419518	229748	2.4085e+06	2.60394e+06	2.07133e+06	Peak Found	Peak Found	Peak Found	Peak Found	Peak Found	High
FALSE	High	Master Protein	A0A0K0GQ37	Lipoprotein, putative OS=Xanthomonas oryzae pv. oryzae (strain PXO99A) OX=360094 GN=PXO_03180 PE=4 SV=1	0.005	3.309	6	2	2	2	211	22.8	8.02	0	2				Pf03886		A0A0K0GQ37; xop:PXO_03180			0	5.54	0.0031782	0.157557	30.6	169.4	67.26	16.05	39714.1	17115.8	144239	184326	193008	204774	73049.5	33337	144239	323954	448020	404713	Peak Found	Peak Found	High	Peak Found	High	Peak Found
FALSE	High	Master Protein	A0A0K0GL60	Outer membrane protein assembly factor BamE OS=Xanthomonas oryzae pv. oryzae (strain PXO99A) OX=360094 GN=bamE PE=3 SV=1	0	4.597	8	2	4	2	131	14.9	9.66	0	2	cell organization and biogenesis	other membranes		Pf04355		A0A0K0GL60; xop:PXO_01180	bamE		0	5.537	#DIV/0!		30.6	169.4		38.43			58392.5	130450	139282	249804			58392.5	229268	323308	493711	n/a	n/a	High	Peak Found	High	High
FALSE	Low	Master Protein	A0A0K0GQ76	Orotate phosphoribosyltransferase OS=Xanthomonas oryzae pv. oryzae (strain PXO99A) OX=360094 GN=pyrE PE=3 SV=1	0.051	1.641	4	1	2	1	233	24.5	5.96	0	1	other metabolic processes		other molecular function	Pf00156		A0A0K0GQ76; xop:PXO_02932	pyrE		0	5.34	#DIV/0!		31.5	168.5		8.61			50910.2	145526	124476				50910.2	255764	288941		n/a	n/a	Peak Found	Peak Found	High	High
FALSE	High	Master Protein	B2SQR2	Large ribosomal subunit protein uL23 OS=Xanthomonas oryzae pv. oryzae (strain PXO99A) OX=360094 GN=rplW PE=3 SV=1	0	25.5	47	6	24	6	99	11	10.18	16.31	6	protein metabolism;other metabolic processes	translational apparatus;other cell component	nucleic acid binding activity;other molecular function	Pf00276	77338711	B2SQR2; xop:PXO_04519	rplW	PXO_04519	0	5.309	0.000292509	0.114826	31.7	168.3	42.77	6.09	1.12274e+06	2.3617e+06	2.64727e+06	7.34972e+06	6.05412e+06	7.36947e+06	2.06514e+06	4.59995e+06	2.64727e+06	1.29172e+07	1.40532e+07	1.4565e+07	High	High	High	High	High	High
FALSE	Medium	Master Protein	A0A0K0GM88	Lipoprotein, putative OS=Xanthomonas oryzae pv. oryzae (strain PXO99A) OX=360094 GN=PXO_01596 PE=4 SV=1	0.039	1.788	4	1	1	1	171	18.1	7.25	0	1						A0A0K0GM88; xop:PXO_01596			0	5.29	0.00359692	0.0862884	31.8	168.2	16.5	12.75	52479.3		76357.4	284041	195655	195357	96529.5		76357.4	499206	454166	386101	Peak Found	n/a	Peak Found	Peak Found	High	Peak Found
FALSE	Medium	Master Protein	A0A0K0GI10	Cytidine and deoxycytidylate deaminase zinc-binding region OS=Xanthomonas oryzae pv. oryzae (strain PXO99A) OX=360094 GN=PXO_04619 PE=4 SV=1	0.017	2.19	4	1	3	1	186	20.4	6.52	0	1			other molecular function	Pf00383		A0A0K0GI10; xop:PXO_04619			0	5.141	#DIV/0!		32.6	167.4		20.05	80734.2			302550	335842	386284	148501			531735	779574	763449	Peak Found	n/a	n/a	High	High	High
FALSE	High	Master Protein	A0A0K0GI63	Transcription termination/antitermination protein NusG OS=Xanthomonas oryzae pv. oryzae (strain PXO99A) OX=360094 GN=nusG PE=3 SV=1	0	15.725	30	5	14	5	185	21.2	5.73	4.15	5	cell organization and biogenesis;RNA metabolism OR transcription;other metabolic processes;other biological processes			Pf00467, Pf02357		A0A0K0GI63; xop:PXO_04536	nusG		0	5.113	0.00272365	0.0862884	32.7	167.3	39.95	21.46	80485.8	169363	344931	864609	975895	853444	148044	329874	344931	1.51956e+06	2.2653e+06	1.68674e+06	Peak Found	High	High	High	High	High
FALSE	High	Master Protein	B2SVK0	Small ribosomal subunit protein uS15 OS=Xanthomonas oryzae pv. oryzae (strain PXO99A) OX=360094 GN=rpsO PE=3 SV=1	0	24.469	45	5	22	5	86	10.1	10.27	20.26	5	protein metabolism;other metabolic processes	translational apparatus;other cell component	nucleic acid binding activity;other molecular function	Pf00312	79908236	B2SVK0; xop:PXO_01306	rpsO	PXO_01306	0	4.995	0.00226939	0.139225	33.4	166.6	52.15	9.88	926032	1.91018e+06	1.54815e+06	4.11292e+06	3.66534e+06	4.40995e+06	1.70333e+06	3.72051e+06	1.54815e+06	7.2285e+06	8.50818e+06	8.71579e+06	High	High	High	High	High	High
FALSE	High	Master Protein	A0A0K0GKG2	ferredoxin--NADP(+) reductase OS=Xanthomonas oryzae pv. oryzae (strain PXO99A) OX=360094 GN=PXO_00657 PE=3 SV=1	0	6.451	8	2	5	2	259	29.4	6.09	1.74	2			other molecular function	Pf00175, Pf00970		A0A0K0GKG2; xop:PXO_00657			0	4.948	0.0133162	0.106396	33.6	166.4	49.89	28.93	33049.3	44568.5	159262	244374	241247	156620	60790.4	86807.5	159262	429490	559996	309542	Peak Found	High	High	High	High	High
FALSE	High	Master Protein	A0A0K0GJH0	Chromosome partioning protein OS=Xanthomonas oryzae pv. oryzae (strain PXO99A) OX=360094 GN=PXO_00028 PE=4 SV=1	0	5.575	7	2	8	2	260	27.8	7.47	1.79	2				Pf13614		A0A0K0GJH0; xop:PXO_00028			0	4.774	0.0031911	0.171779	34.6	165.4	65.69	4.9	76646.6	246044	202564	513512	427913	489288	140982	479227	202564	902504	993295	967025	High	High	High	High	High	High
FALSE	High	Master Protein	A0A0K0GRE1	Transmembrane protein OS=Xanthomonas oryzae pv. oryzae (strain PXO99A) OX=360094 GN=PXO_03271 PE=4 SV=1	0	16.398	39	5	13	5	146	15.4	10.89	8.76	5		other membranes				A0A0K0GRE1; xop:PXO_03271			0	4.748	0.00125349	0.12134	34.8	165.2	47.51	13.66	138266	209532	151875	675123	520252	760942	254323	408112	151875	1.18654e+06	1.20764e+06	1.50392e+06	High	High	Peak Found	High	High	High
FALSE	Medium	Master Protein	A0A0K0GJG0	Stringent starvation protein A OS=Xanthomonas oryzae pv. oryzae (strain PXO99A) OX=360094 GN=sspA PE=3 SV=1	0.041	1.773	4	1	2	1	201	22.7	6.93	0	1				Pf00043, Pf13409		A0A0K0GJG0; xop:PXO_00438	sspA		0	4.664	0.0822421	0.238871	35.3	164.7	62.82	41.32	65970.7		315334	472933	726816	461631	121345		315334	831186	1.68713e+06	912365	Peak Found	n/a	High	Peak Found	High	Peak Found
FALSE	Medium	Master Protein	A0A0K0GHX2	Putative NAD(P)H nitroreductase OS=Xanthomonas oryzae pv. oryzae (strain PXO99A) OX=360094 GN=PXO_04578 PE=3 SV=1	0.017	2.194	5	1	2	1	191	20.7	7.52	0	1			other molecular function	Pf00881		A0A0K0GHX2; xop:PXO_04578			0	4.637	0.0612647	0.315349	35.5	164.5	70.35	32.91	28286.9		155021	172309	253173	210708	52030.4		155021	302834	587680	416441	Peak Found	n/a	Peak Found	High	High	Peak Found
FALSE	High	Master Protein	A0A0J9WXF1	Negative regulator of flagellin synthesis OS=Xanthomonas oryzae pv. oryzae (strain PXO99A) OX=360094 GN=PXO_01016 PE=3 SV=1	0	35.785	83	7	37	7	103	10.6	5.01	31.09	7	cell cycle OR cell proliferation;cell organization and biogenesis;other biological processes			Pf04316		A0A0J9WXF1; xop:PXO_01016; xop:PXO_06150			0	4.609	0.0579879	0.112947	35.7	164.3	37.98	52.38	3.14544e+06	3.94053e+06	3.41164e+06	2.54376e+07	1.14874e+07	7.50034e+06	5.78567e+06	7.6751e+06	3.41164e+06	4.47068e+07	2.66651e+07	1.48236e+07	High	High	High	High	High	High
FALSE	High	Master Protein	A0A0K0GMA7	Ribosomal protein uL3 glutamine methyltransferase OS=Xanthomonas oryzae pv. oryzae (strain PXO99A) OX=360094 GN=hemK PE=3 SV=1	0	10.192	13	4	8	4	308	33.7	4.79	8.43	4	protein metabolism;DNA metabolism;other metabolic processes		nucleic acid binding activity;other molecular function	Pf05175		A0A0K0GMA7; xop:PXO_01259	hemK		0	4.56	0.00793915	0.0751492	36	164	15.69	16.77	227909		523833	1.19771e+06	1.20726e+06	1.08126e+06	419211		523833	2.105e+06	2.80235e+06	2.13699e+06	Peak Found	n/a	High	High	High	High
FALSE	High	Master Protein	A0A0K0GKY8	Lipopolysaccharide assembly protein B OS=Xanthomonas oryzae pv. oryzae (strain PXO99A) OX=360094 GN=lapB PE=3 SV=1	0.007	2.686	3	1	4	1	392	44	6.34	0	1	other metabolic processes;other biological processes	plasma membrane;other membranes	other molecular function	Pf13176, Pf18073		A0A0K0GKY8; xop:PXO_00894	lapB		0	4.537	0.00133441	0.251393	36.1	163.9	44.76	4.66	78834		279314	519517	406190	434908	145006		279314	913056	942871	859550	High	High	Peak Found	High	High	Peak Found
FALSE	High	Master Protein	A0A0K0GMR3	Uncharacterized protein OS=Xanthomonas oryzae pv. oryzae (strain PXO99A) OX=360094 GN=PXO_02052 PE=4 SV=1	0	48.05	63	11	27	11	117	13	9.45	23.82	11						A0A0K0GMR3; xop:PXO_02052			0	4.506	0.0848466	0.16157	36.3	163.7	47.98	52.95	1.60672e+06	1.16952e+06	5.54381e+06	7.57632e+06	8.30344e+06	2.91757e+06	2.95538e+06	2.2779e+06	5.54381e+06	1.33155e+07	1.92744e+07	5.76625e+06	High	Peak Found	High	High	High	High
FALSE	High	Master Protein	A0A0K0GJR3	Ribonuclease D OS=Xanthomonas oryzae pv. oryzae (strain PXO99A) OX=360094 GN=rnd PE=3 SV=1	0.001	3.98	5	2	3	2	363	41	6.21	0	2	RNA metabolism OR transcription;other metabolic processes	other cell component	nucleic acid binding activity;other molecular function	Pf00570, Pf01612		A0A0K0GJR3; xop:PXO_00420	rnd		0	4.405	#DIV/0!		37	163		10.62			52307.5	108999	100359	116576			52307.5	191567	232960	230401	n/a	n/a	Peak Found	High	High	High
FALSE	High	Master Protein	A0A0K0GI52	Protein translocase subunit SecY OS=Xanthomonas oryzae pv. oryzae (strain PXO99A) OX=360094 GN=secY PE=3 SV=1	0	12.25	10	4	8	4	454	48	9.88	3.91	4	transport	plasma membrane;other membranes		Pf00344		A0A0K0GI52; xop:PXO_04500	secY		0	4.401	0.00153938	0.0751492	37	163	29.46	16.96	327727	178949	630243	1.22048e+06	1.30369e+06	1.34244e+06	602816	348545	630243	2.14501e+06	3.02619e+06	2.65319e+06	High	Peak Found	High	High	High	High
FALSE	High	Master Protein	B2SUW2	Large ribosomal subunit protein bL34 OS=Xanthomonas oryzae pv. oryzae (strain PXO99A) OX=360094 GN=rpmH PE=3 SV=1	0	20.439	48	4	37	4	46	5.3	12.43	22.21	4	protein metabolism;other metabolic processes	translational apparatus;other cell component	other molecular function	Pf00468	79909848	B2SUW2; xop:PXO_03485	rpmH	PXO_03485	0	4.388	0.00275063	0.0751492	37.1	162.9	32.64	20.27	2.17048e+07	1.02929e+07	3.19929e+07	7.98786e+07	6.04506e+07	9.92508e+07	3.99234e+07	2.00478e+07	3.19929e+07	1.40387e+08	1.40321e+08	1.96159e+08	High	High	High	High	High	High
FALSE	High	Master Protein	A0A0K0GH16	Two-component system regulatory protein OS=Xanthomonas oryzae pv. oryzae (strain PXO99A) OX=360094 GN=PXO_04138 PE=4 SV=1	0	5.028	8	2	4	2	245	27.4	6.8	0	2	signal transduction		nucleic acid binding activity	Pf00072, Pf04397		A0A0K0GH16; xop:PXO_04138			0	4.34	0.0868941	0.368851	37.5	162.5	77.93	35.34	20309.8		129064	108956	173339	152493	37357.6		129064	191491	402363	301385	Peak Found	n/a	Peak Found	High	High	High
FALSE	High	Master Protein	A0A0K0GPZ5	Zinc finger CHCC-type domain-containing protein OS=Xanthomonas oryzae pv. oryzae (strain PXO99A) OX=360094 GN=PXO_02626 PE=4 SV=1	0	8.268	43	2	7	2	65	7.1	6.49	16.64	2				Pf10276		A0A0K0GPZ5; xop:PXO_02626			0	4.324	0.000540912	0.20983	37.6	162.4	70.62	5.51	525538	65940.7	759897	1.86255e+06	1.41553e+06	1.82287e+06	966665	128435	759897	3.27345e+06	3.2858e+06	3.6027e+06	High	High	High	High	High	High
FALSE	High	Master Protein	A0A0K0GLB9	Bacterioferritin OS=Xanthomonas oryzae pv. oryzae (strain PXO99A) OX=360094 GN=bfr PE=3 SV=1	0	6.432	11	2	4	2	165	19.2	5.05	0	2	transport;other biological processes		other molecular function	Pf00210		A0A0K0GLB9; xop:PXO_01151	bfr		0	4.228	#DIV/0!		38.3	161.7		47.26			105374	253499	206255	84005.6			105374	445528	478771	166028	n/a	n/a	Peak Found	High	High	Peak Found
FALSE	High	Master Protein	A0A0K0GKS8	Adenylosuccinate lyase OS=Xanthomonas oryzae pv. oryzae (strain PXO99A) OX=360094 GN=purB PE=3 SV=1	0	4.746	6	2	4	2	455	49.7	6.09	0	2	other metabolic processes		other molecular function	Pf00206, Pf08328		A0A0K0GKS8; xop:PXO_01205	purB		0	4.208	0.00563733	0.0832181	38.4	161.6	36.69	21.77	31228.3	61497.4	80509.1	192783	173474	130511	57440.8	119780	80509.1	338818	402679	257940	Peak Found	Peak Found	Peak Found	High	High	High
FALSE	Medium	Master Protein	A0A0K0GPR7	3-oxoacyl-[acyl-carrier-protein] reductase OS=Xanthomonas oryzae pv. oryzae (strain PXO99A) OX=360094 GN=fabG PE=3 SV=1	0.024	2.031	3	1	1	1	247	25.3	8.4	0	1	other metabolic processes		other molecular function	Pf13561		A0A0K0GPR7; xop:PXO_02709	fabG		0	4.126	#DIV/0!		39	161		25.5	64371.8			277965	234865	163547	118404			488527	545182	323232	Peak Found	n/a	n/a	High	Peak Found	Peak Found
FALSE	High	Master Protein	A0A0K0GG93	Fatty acyl CoA synthetase OS=Xanthomonas oryzae pv. oryzae (strain PXO99A) OX=360094 GN=PXO_03732 PE=4 SV=1	0	7.307	17	3	3	3	215	23.2	9.22	1.81	3				Pf19574		A0A0K0GG93; xop:PXO_03732			0	4.11	0.00196533	0.0713549	39.1	160.9	24.78	17.3	46994.1	73160.1	111181	260017	173325	285227	86440.2	142496	111181	456984	402332	563720	Peak Found	Peak Found	Peak Found	High	Peak Found	High
FALSE	High	Master Protein	A0A0K0GNK5	TonB-dependent outer membrane Receptor OS=Xanthomonas oryzae pv. oryzae (strain PXO99A) OX=360094 GN=btuB PE=3 SV=1	0	31.473	18	11	23	11	619	66.8	5.34	13.97	11	transport	other membranes	transporter activity	Pf00593, Pf07715		A0A0K0GNK5; xop:PXO_02166	btuB		0	4.094	2.83575e-05	0.0542885	39.3	160.7	11.27	5.19	2.04359e+06	2.01637e+06	4.63147e+06	8.368e+06	6.95616e+06	8.13572e+06	3.75895e+06	3.92735e+06	4.63147e+06	1.47069e+07	1.6147e+07	1.60794e+07	High	High	High	High	High	High
FALSE	High	Master Protein	B2SL05	CRP-like protein Clp OS=Xanthomonas oryzae pv. oryzae (strain PXO99A) OX=360094 GN=clp PE=3 SV=2	0	20.663	21	5	17	5	230	25.6	8.79	11.27	5	other biological processes	other cell component	nucleic acid binding activity;other molecular function	Pf00027, Pf00325		B2SL05; xop:PXO_04006	clp	PXO_04006	0	4.063	0.000141497	0.0735422	39.5	160.5	18.87	7.06	374990	365376	956941	1.48556e+06	1.29178e+06	1.46291e+06	689750	711654	956941	2.61088e+06	2.99856e+06	2.89128e+06	High	High	High	High	High	High
FALSE	High	Master Protein	A0A0K0GH66	Transcriptional regulator OS=Xanthomonas oryzae pv. oryzae (strain PXO99A) OX=360094 GN=PXO_04135 PE=4 SV=1	0.001	3.948	5	2	3	2	321	36.4	7.03	0	2				Pf08279, Pf13280		A0A0K0GH66; xop:PXO_04135			0	4.042	0.0267513	0.129796	39.7	160.3	23.96	16.69		114918	158967		369795	342652		223830	158967		858388	677215	n/a	Peak Found	Peak Found	n/a	High	High
FALSE	High	Master Protein	A0A0K0GPX1	General secretion pathway protein M OS=Xanthomonas oryzae pv. oryzae (strain PXO99A) OX=360094 GN=PXO_02684 PE=4 SV=1	0.007	2.742	5	1	3	1	205	22.3	8.53	3.64	1				Pf10741		A0A0K0GPX1; xop:PXO_02684			0	3.982	0.00104757	0.143531	40.1	159.9	18.02	7.18	78001.7		185378	342196	299185	328604	143475		185378	601413	694485	649450	Peak Found	n/a	Peak Found	High	High	High
FALSE	High	Master Protein	A0A0K0GLV6	3'(2'),5'-bisphosphate nucleotidase CysQ OS=Xanthomonas oryzae pv. oryzae (strain PXO99A) OX=360094 GN=cysQ PE=3 SV=1	0.007	3.016	3	1	3	1	266	29.4	5.68	1.79	1	other metabolic processes	plasma membrane;other membranes	other molecular function	Pf00459		A0A0K0GLV6; xop:PXO_01649	cysQ		0	3.971	0.00326875	0.0542885	40.2	159.8	8.22	11.62	113092		233680	456635	434138	442979	208019		233680	802542	1.00775e+06	875500	Peak Found	n/a	Peak Found	High	High	High
FALSE	High	Master Protein	A0A0K0GI99	Probable septum site-determining protein MinC OS=Xanthomonas oryzae pv. oryzae (strain PXO99A) OX=360094 GN=minC PE=3 SV=1	0	8.027	15	3	8	3	243	25.9	6.35	4.12	3	cell cycle OR cell proliferation;cell organization and biogenesis;other biological processes			Pf03775, Pf05209		A0A0K0GI99; xop:PXO_04463	minC		0	3.952	0.00736132	0.0751492	40.4	159.6	30.78	22.02	130181	139477	418362	436760	518127	543168	239452	271663	418362	767610	1.2027e+06	1.07351e+06	Peak Found	High	High	High	High	Peak Found
FALSE	High	Master Protein	A0A0K0GMZ6	Glutaredoxin OS=Xanthomonas oryzae pv. oryzae (strain PXO99A) OX=360094 GN=PXO_01315 PE=3 SV=1	0.008	2.943	10	1	3	1	106	12	4.81	0	1			other molecular function	Pf00462		A0A0K0GMZ6; xop:PXO_01315			0	3.938	#DIV/0!		40.5	159.5		36.74			63403.8	142056	145403	78733.6			63403.8	249666	337518	155608	n/a	n/a	High	High	Peak Found	High
FALSE	Medium	Master Protein	A0A0K0GMT6	Thioredoxin OS=Xanthomonas oryzae pv. oryzae (strain PXO99A) OX=360094 GN=PXO_01872 PE=3 SV=1	0.017	2.224	3	1	2	1	285	31.2	4.87	0	1			other molecular function	Pf00085, Pf14559, Pf14561		A0A0K0GMT6; xop:PXO_01872			0	3.921	0.00156531	0.108767	40.6	159.4	37.44	15.05	59697.4	113627	243773	493815	398002	347142	109806	221316	243773	867886	923864	686089	Peak Found	High	High	Peak Found	Peak Found	Peak Found
FALSE	High	Master Protein	A0A0K0GN77	DNA polymerase III, delta subunit OS=Xanthomonas oryzae pv. oryzae (strain PXO99A) OX=360094 GN=holA PE=4 SV=1	0	5.475	5	2	7	2	342	37.3	7.52	0	2	DNA metabolism;other metabolic processes	other cell component	nucleic acid binding activity;other molecular function	Pf06144		A0A0K0GN77; xop:PXO_01876	holA		0	3.804	0.0102176	0.139151	41.6	158.4	55.11	24.67	31180	95466.4	108981	219444	257473	209733	57351.9	185943	108981	385675	597661	414516	Peak Found	High	High	High	High	High
FALSE	High	Master Protein	A0A0J9WWW5	Chemotaxis protein OS=Xanthomonas oryzae pv. oryzae (strain PXO99A) OX=360094 GN=PXO_01024 PE=4 SV=1	0	33.742	22	9	34	9	366	40.3	6.07	39.69	9	signal transduction;other biological processes	other membranes		Pf00015		A0A0J9WWW5; xop:PXO_01024; xop:PXO_06142			0	3.799	0.00198836	0.0951344	41.7	158.3	34.83	14.66	315391	608594	847094	1.53092e+06	1.55905e+06	1.62814e+06	580124	1.18538e+06	847094	2.6906e+06	3.61896e+06	3.21785e+06	High	High	High	High	High	High
FALSE	High	Master Protein	B2SL54	Methionyl-tRNA formyltransferase OS=Xanthomonas oryzae pv. oryzae (strain PXO99A) OX=360094 GN=fmt PE=3 SV=1	0.001	4.053	8	2	4	2	307	32.7	9.51	0	2	protein metabolism;RNA metabolism OR transcription;other metabolic processes		other molecular function	Pf00551, Pf02911		B2SL54; xop:PXO_04056	fmt	PXO_04056	0	3.783	0.0728232	0.523515	41.8	158.2	102.68	7.06	15858.2		183795	157591	120590	124380	29169.3		183795	276968	279921	245824	Peak Found	n/a	High	High	High	Peak Found
FALSE	High	Master Protein	A0A0K0GGT0	Nitrilotriacetate monooxygenase component B OS=Xanthomonas oryzae pv. oryzae (strain PXO99A) OX=360094 GN=PXO_04002 PE=4 SV=1	0	5.667	12	2	4	2	209	22.5	6.52	0	2			other molecular function	Pf01613		A0A0K0GGT0; xop:PXO_04002			0	3.778	0.0602645	0.105342	41.9	158.1	7.48	34.16		40317	87297	177999	195709	116251		78526.6	87297	312835	454289	229758	n/a	Peak Found	Peak Found	High	High	Peak Found
FALSE	High	Master Protein	A0A0K0GIG0	Small ribosomal subunit protein uS8 OS=Xanthomonas oryzae pv. oryzae (strain PXO99A) OX=360094 GN=rpsH PE=3 SV=1	0	7.816	33	3	6	3	108	11.7	9.5	1.88	3	protein metabolism;other metabolic processes	translational apparatus;other cell component	other molecular function	Pf00410		A0A0K0GIG0; xop:PXO_04507	rpsH		0	3.777	0.0121442	0.174622	41.9	158.1	62.26	29.04	180837	36236.8	347771	488260	676197	635626	332628	70579.5	347771	858122	1.56962e+06	1.25625e+06	High	Peak Found	High	Peak Found	High	High
FALSE	High	Master Protein	A0A0K0GJG8	Virulence regulator OS=Xanthomonas oryzae pv. oryzae (strain PXO99A) OX=360094 GN=PXO_00422 PE=3 SV=1	0	13.159	40	5	13	5	133	14.8	9.45	3.62	5	other biological processes	other cell component	nucleic acid binding activity;other molecular function	Pf00816		A0A0K0GJG8; xop:PXO_00422			0	3.695	0.00100809	0.117094	42.6	157.4	37.42	11.75	156898	332239	542572	968892	927754	1.01429e+06	288595	647112	542572	1.70284e+06	2.15355e+06	2.00464e+06	High	High	High	High	High	High
FALSE	High	Master Protein	A0A0K0GNC6	Aspartate carbamoyltransferase OS=Xanthomonas oryzae pv. oryzae (strain PXO99A) OX=360094 GN=pyrB PE=3 SV=1	0	28.756	32	9	27	9	312	33.2	7.01	6.41	9	other metabolic processes		other molecular function	Pf00185, Pf02729		A0A0K0GNC6; xop:PXO_02002	pyrB		0	3.687	0.00314911	0.0542885	42.7	157.3	18.44	19.79	237801	253204	623543	1.01867e+06	1.07788e+06	920038	437406	493173	623543	1.79032e+06	2.50203e+06	1.81836e+06	Peak Found	Peak Found	High	High	High	High
FALSE	High	Master Protein	A0A0K0GMN1	Phosphatidylserine decarboxylase proenzyme OS=Xanthomonas oryzae pv. oryzae (strain PXO99A) OX=360094 GN=psd PE=3 SV=1	0.002	3.646	8	2	2	2	273	29.7	9.82	0	2	other metabolic processes	plasma membrane;other membranes	other molecular function	Pf02666		A0A0K0GMN1; xop:PXO_01257	psd		0	3.673	0.00266458	0.0542885	42.8	157.2	16.65	17.69	29728.5	37444.1	55964.8	116944	105286	86611	54682	72931	55964.8	205531	244396	171177	Peak Found	Peak Found	Peak Found	High	High	Peak Found
FALSE	High	Master Protein	A0A0K0GR15	Glutathione peroxidase OS=Xanthomonas oryzae pv. oryzae (strain PXO99A) OX=360094 GN=PXO_03223 PE=3 SV=1	0	5.164	15	2	4	2	181	19.7	5.19	0	2	stress response;other biological processes		other molecular function	Pf00255		A0A0K0GR15; xop:PXO_03223			0	3.66	#DIV/0!		42.9	157.1		26.57	36482.5			168676	105821	86468.1	67105.2			296450	245637	170895	Peak Found	n/a	n/a	High	High	High
FALSE	High	Master Protein	A0A0K0GK42	Phosphate import ATP-binding protein PstB OS=Xanthomonas oryzae pv. oryzae (strain PXO99A) OX=360094 GN=pstB PE=4 SV=1	0.001	4.158	8	2	2	2	276	31.1	8.85	0	2	transport	other membranes	transporter activity;other molecular function	Pf00005		A0A0K0GK42; xop:PXO_00535	pstB		0	3.655	0.0496642	0.129061	43	157	29.17	31.04		38920.2	49883.6	127883	145157	95147.3		75806.1	49883.6	224756	336947	188048	n/a	Peak Found	High	Peak Found	High	Peak Found
FALSE	High	Master Protein	A0A0K0GR40	Acyltransferase OS=Xanthomonas oryzae pv. oryzae (strain PXO99A) OX=360094 GN=PXO_02764 PE=4 SV=1	0	4.792	10	2	2	2	209	23.8	10.78	0	2			other molecular function	Pf01553		A0A0K0GR40; xop:PXO_02764			0	3.625	#DIV/0!		43.2	156.8		30.97	74689.9			353969		201664	137383			622104		398567	Peak Found	Peak Found	Peak Found	High	Peak Found	High
FALSE	High	Master Protein	A0A0K0GMT0	Integration host factor subunit alpha OS=Xanthomonas oryzae pv. oryzae (strain PXO99A) OX=360094 GN=ihfA PE=3 SV=1	0	8.853	33	3	8	3	92	10.5	9.77	0	3	DNA metabolism;other metabolic processes;other biological processes		nucleic acid binding activity;other molecular function	Pf00216		A0A0K0GMT0; xop:PXO_01389	ihfA		0	3.613	0.00393613	0.0713549	43.4	156.6	22.44	19.76	177025	137962	205939	552394	477773	375048	325616	268713	205939	970839	1.10903e+06	741242	High	High	Peak Found	High	High	High
FALSE	High	Master Protein	A0A0K0GQY5	shikimate dehydrogenase (NADP(+)) OS=Xanthomonas oryzae pv. oryzae (strain PXO99A) OX=360094 GN=PXO_02821 PE=4 SV=1	0	19.429	20	6	17	6	252	26.5	5.05	7.39	6	other metabolic processes		other molecular function	Pf01488, Pf08501, Pf18317		A0A0K0GQY5; xop:PXO_02821			0	3.583	0.0136246	0.140493	43.6	156.4	45.22	18.49	370727	411482	1.51856e+06	1.63383e+06	1.24769e+06	1.03709e+06	681909	801456	1.51856e+06	2.87148e+06	2.89621e+06	2.0497e+06	High	High	High	High	High	High
FALSE	Medium	Master Protein	B2SS19	Deoxyuridine 5'-triphosphate nucleotidohydrolase OS=Xanthomonas oryzae pv. oryzae (strain PXO99A) OX=360094 GN=dut PE=3 SV=1	0.024	2.051	7	1	3	1	155	16.3	6.37	0	1	other metabolic processes		other molecular function	Pf00692		B2SS19; xop:PXO_02921	dut	PXO_02921	0	3.571	#DIV/0!		43.8	156.2		24.67			182898	283023	281344	415745			182898	497416	653071	821676	n/a	n/a	Peak Found	High	High	High
FALSE	High	Master Protein	A0A0K0GLE2	23S rRNA (guanosine-2'-O-)-methyltransferase RlmB OS=Xanthomonas oryzae pv. oryzae (strain PXO99A) OX=360094 GN=trmH PE=3 SV=1	0.001	3.727	4	2	2	2	255	27.2	6.01	0	2	RNA metabolism OR transcription;other metabolic processes	other cell component	nucleic acid binding activity;other molecular function	Pf00588, Pf08032		A0A0K0GLE2; xop:PXO_01112	trmH		0	3.561	0.00312777	0.222634	43.8	156.2	31.04	8.43	68218.3		196063	274689	240653	284802	125480		196063	482768	558618	562880	Peak Found	n/a	High	Peak Found	High	Peak Found
FALSE	High	Master Protein	A0A0K0GPS8	Crispr-associated protein, Csd2 family OS=Xanthomonas oryzae pv. oryzae (strain PXO99A) OX=360094 GN=csd PE=4 SV=1	0	26.879	26	10	33	10	288	32.3	6.96	18.36	10	cell organization and biogenesis;DNA metabolism;other metabolic processes			Pf05107		A0A0K0GPS8; xop:PXO_02698	csd		0	3.506	0.00217429	0.0944832	44.4	155.6	31.92	14.99	310618	575443	946313	1.43726e+06	1.43044e+06	1.67851e+06	571345	1.12081e+06	946313	2.52599e+06	3.32043e+06	3.31739e+06	High	High	High	High	High	High
FALSE	High	Master Protein	A0A0K0GQN4	DUF3297 family protein OS=Xanthomonas oryzae pv. oryzae (strain PXO99A) OX=360094 GN=PXO_03057 PE=4 SV=1	0.001	4.053	13	1	4	1	88	9.7	7.42	0	1				Pf11730		A0A0K0GQN4; xop:PXO_03057			0	3.478	0.00191992	0.0542885	44.7	155.3	17.57	15.6	255219	307278	430915	773512	802918	826042	469446	598494	430915	1.35946e+06	1.86378e+06	1.63258e+06	Peak Found	Peak Found	High	High	High	High
FALSE	High	Master Protein	A0A0K0GN61	EvpB OS=Xanthomonas oryzae pv. oryzae (strain PXO99A) OX=360094 GN=evpB PE=4 SV=1	0	11.753	14	6	11	6	498	55.3	5.44	0	6				Pf05943, Pf18945		A0A0K0GN61; xop:PXO_02046	evpB		0	3.403	0.143251	0.371771	45.4	154.6	112.21	27.79	30349.7	175477	1.21123e+06	661867	715575	495896	55824.6	341782	1.21123e+06	1.16324e+06	1.66103e+06	980086	Peak Found	Peak Found	High	High	High	High
FALSE	High	Master Protein	A0A0K0GHG8	Glucosamine-fructose-6-phosphate aminotransferase OS=Xanthomonas oryzae pv. oryzae (strain PXO99A) OX=360094 GN=PXO_04323 PE=4 SV=1	0	7.667	7	3	5	3	342	35.5	6.21	1.89	3	other metabolic processes		other molecular function	Pf01380		A0A0K0GHG8; xop:PXO_04323			0	3.399	0.00885539	0.140493	45.5	154.5	51.09	22.23	59425.2	29417.7	172665	211388	221607	174462	109306	57297.8	172665	371517	514406	344805	Peak Found	Peak Found	High	High	High	High
FALSE	High	Master Protein	B2SQR9	Small ribosomal subunit protein uS17 OS=Xanthomonas oryzae pv. oryzae (strain PXO99A) OX=360094 GN=rpsQ PE=3 SV=1	0	35.295	58	7	43	7	89	10.1	9.38	51.12	7	protein metabolism;other metabolic processes	translational apparatus;other cell component	nucleic acid binding activity;other molecular function	Pf00366	79906449	B2SQR9; xop:PXO_04512	rpsQ	PXO_04512	0	3.383	0.0029782	0.0738966	45.6	154.4	22.64	15.8	6.10532e+06	8.49495e+06	1.159e+07	1.80008e+07	1.87576e+07	1.98411e+07	1.123e+07	1.65459e+07	1.159e+07	3.16366e+07	4.35413e+07	3.92138e+07	High	High	High	High	High	High
FALSE	High	Master Protein	A0A0K0GL62	N-acylglucosamine 2-epimerase OS=Xanthomonas oryzae pv. oryzae (strain PXO99A) OX=360094 GN=PXO_01231 PE=3 SV=1	0	6.751	6	3	7	3	401	46.6	5.55	0	3	other metabolic processes		other molecular function	Pf07221		A0A0K0GL62; xop:PXO_01231			0	3.362	0.0460807	0.139151	45.9	154.1	26.48	37.08	135589	136744	396572	509426	471155	248915	249400	266340	396572	895321	1.09367e+06	491953	Peak Found	High	Peak Found	High	High	High
FALSE	High	Master Protein	A0A0K0GHM1	Poly-beta-1,6-N-acetyl-D-glucosamine synthase OS=Xanthomonas oryzae pv. oryzae (strain PXO99A) OX=360094 GN=pgaC PE=3 SV=1	0	5.778	4	2	6	2	417	48.2	9.98	6.31	2	cell adhesion	plasma membrane;other membranes	other molecular function	Pf13641		A0A0K0GHM1; xop:PXO_04326	pgaC		0	3.311	0.155296	0.156517	46.4	153.6	31.27	50.78	36202.5		104405	157094	204015	84686.2	66590.3		104405	276094	473571	167373	Peak Found	n/a	High	High	High	High
FALSE	High	Master Protein	B2SQS0	Large ribosomal subunit protein uL14 OS=Xanthomonas oryzae pv. oryzae (strain PXO99A) OX=360094 GN=rplN PE=3 SV=2	0	40.178	50	9	29	9	122	13.5	10.15	23.87	9	protein metabolism;other metabolic processes	translational apparatus	nucleic acid binding activity;other molecular function	Pf00238	77338703	B2SQS0; xop:PXO_04511	rplN	PXO_04511	0	3.257	0.040309	0.157557	47	153	11.64	35.96	2.31622e+06	2.29161e+06	5.28721e+06	8.27174e+06	6.69617e+06	3.70586e+06	4.26042e+06	4.46343e+06	5.28721e+06	1.45377e+07	1.55435e+07	7.32423e+06	High	High	High	High	High	High
FALSE	High	Master Protein	A0A0K0GLX3	Hypoxanthine-guanine phosphoribosyltransferase OS=Xanthomonas oryzae pv. oryzae (strain PXO99A) OX=360094 GN=PXO_01729 PE=4 SV=1	0	6.969	16	3	6	3	184	20.1	5.2	1.69	3			other molecular function	Pf00156		A0A0K0GLX3; xop:PXO_01729			0	3.241	0.107273	0.222634	47.2	152.8	48.48	57.73	44947.1	109164	251268	392151	412092	120888	82675	212623	251268	689210	956571	238923	Peak Found	Peak Found	High	High	High	High
FALSE	High	Master Protein	B2SQR5	Large ribosomal subunit protein uL22 OS=Xanthomonas oryzae pv. oryzae (strain PXO99A) OX=360094 GN=rplV PE=3 SV=1	0	34.982	36	7	42	7	111	12.1	10.64	25.58	7	protein metabolism;other metabolic processes	translational apparatus	nucleic acid binding activity;other molecular function	Pf00237		B2SQR5; xop:PXO_04516	rplV	PXO_04516	0	3.177	0.000133708	0.0832181	47.9	152.1	20.1	3.52	4.18902e+06	5.35299e+06	7.29143e+06	1.43189e+07	1.05472e+07	1.1871e+07	7.70521e+06	1.04262e+07	7.29143e+06	2.51657e+07	2.44827e+07	2.34619e+07	High	High	High	High	High	High
FALSE	High	Master Protein	A0A0K0GP54	Inorganic pyrophosphatase OS=Xanthomonas oryzae pv. oryzae (strain PXO99A) OX=360094 GN=ppa PE=3 SV=1	0	12.987	19	4	7	4	178	19.7	5.15	7.39	4	other metabolic processes	other cell component	other molecular function	Pf00719		A0A0K0GP54; xop:PXO_02598	ppa		0	3.173	0.00735987	0.106733	47.9	152.1	3.62	22.13	376432	380373	701494	1.29184e+06	958880	751331	692403	740864	701494	2.27042e+06	2.2258e+06	1.48493e+06	Peak Found	Peak Found	High	High	High	High
FALSE	High	Master Protein	A0A0K0GG03	Esterase YdiI OS=Xanthomonas oryzae pv. oryzae (strain PXO99A) OX=360094 GN=ydiI PE=4 SV=1	0.005	3.369	8	1	3	1	142	15.1	7.47	0	1			other molecular function	Pf03061		A0A0K0GG03; xop:PXO_03576	ydiI		0	3.167	#DIV/0!		48	152		26.5			227864	410643	431125	303889			227864	721710	1.00075e+06	600604	n/a	n/a	Peak Found	High	High	High
FALSE	High	Master Protein	A0A0K0GR94	Toluene tolerance protein Ttg2D OS=Xanthomonas oryzae pv. oryzae (strain PXO99A) OX=360094 GN=ttg2D PE=4 SV=1	0	35.527	47	14	49	14	220	23.4	9.45	24.82	14				Pf05494		A0A0K0GR94; xop:PXO_03208	ttg2D		0	3.154	0.000192965	0.0751492	48.1	151.9	18.06	6.74	1825903	2.46806e+06	3.94066e+06	7.6053e+06	5.355e+06	5.91257e+06	3.35853e+06	4.80712e+06	3.94066e+06	1.33664e+07	1.24303e+07	1.16856e+07	High	High	High	High	High	High
FALSE	High	Master Protein	A0A0K0GN91	Virulence regulator OS=Xanthomonas oryzae pv. oryzae (strain PXO99A) OX=360094 GN=PXO_01852 PE=3 SV=1	0	7.205	21	2	8	2	110	12.5	9.66	5.07	2	other biological processes	other cell component	nucleic acid binding activity;other molecular function	Pf00816		A0A0K0GN91; xop:PXO_01852			0	3.13	0.00926144	0.0751492	48.4	151.6	28.4	23.36	169284	268156	350898	594216	473119	794286	311377	522296	350898	1.04434e+06	1.09823e+06	1.56982e+06	Peak Found	High	High	High	High	High
FALSE	High	Master Protein	A0A0K0GIR8	50S ribosomal protein L21 OS=Xanthomonas oryzae pv. oryzae (strain PXO99A) OX=360094 GN=rplU PE=3 SV=1	0	8.084	35	2	6	2	85	9.5	9.85	6.93	2	protein metabolism;other metabolic processes	translational apparatus;other cell component	nucleic acid binding activity;other molecular function	Pf00829		A0A0K0GIR8; xop:PXO_05533	rplU		0	3.114	0.00620113	0.0735422	48.6	151.4	21.88	21.61	354459	448108	578024	1.15511e+06	829518	1.42586e+06	651986	872795	578024	2.03011e+06	1.92552e+06	2.81807e+06	High	High	High	High	High	High
FALSE	High	Master Protein	A0A0K0GKM4	Nhl repeat protein OS=Xanthomonas oryzae pv. oryzae (strain PXO99A) OX=360094 GN=PXO_00583 PE=4 SV=1	0	10.664	8	4	8	4	472	50.7	6.37	2.39	4				Pf01436		A0A0K0GKM4; xop:PXO_00583			0	3.109	0.0669037	0.27114	48.7	151.3	68.74	0.9	68817.2	57365.9	353815	221568	170774	199142	126581	111733	353815	389408	396409	393582	High	High	High	High	High	Peak Found
FALSE	High	Master Protein	A0A0K0GJ02	Glycine cleavage system transcriptional repressor OS=Xanthomonas oryzae pv. oryzae (strain PXO99A) OX=360094 GN=PXO_00127 PE=4 SV=1	0	7.794	8	2	5	2	159	17.7	5.15	3.58	2	other biological processes	other cell component		Pf13740		A0A0K0GJ02; xop:PXO_00127			0	3.092	0.137075	0.255765	48.9	151.1	50.68	38.57	128500	250068	200592	415773	328384	171715	236361	487065	200592	730726	762263	339376	Peak Found	Peak Found	Peak Found	High	High	High
FALSE	High	Master Protein	A0A0K0GLZ2	Pilus biogenesis protein OS=Xanthomonas oryzae pv. oryzae (strain PXO99A) OX=360094 GN=PXO_01604 PE=4 SV=1	0	16.652	32	6	10	6	176	19.9	6.6	4.51	6	signal transduction;other biological processes			Pf01584		A0A0K0GLZ2; xop:PXO_01604			0	3.091	6.99657e-05	0.0391314	48.9	151.1	9.63	6.36	619405	503926	1.18315e+06	1.90452e+06	1.63522e+06	1.78178e+06	1.13932e+06	981512	1.18315e+06	3.34722e+06	3.79576e+06	3.5215e+06	Peak Found	Peak Found	Peak Found	High	High	High
FALSE	High	Master Protein	B2SQB1	ATP synthase gamma chain OS=Xanthomonas oryzae pv. oryzae (strain PXO99A) OX=360094 GN=atpG PE=3 SV=1	0	12.753	11	4	14	4	287	31.9	9.6	5.2	4	other metabolic processes;transport	plasma membrane;other membranes	transporter activity;other molecular function	Pf00231		B2SQB1; xop:PXO_03112	atpG	PXO_03112	0	3.087	0.00235363	0.125599	48.9	151.1	34.23	9.29	452301	649131	654191	1.48197e+06	944561	1.2993e+06	831954	1.26433e+06	654191	2.60457e+06	2.19257e+06	2.56793e+06	Peak Found	High	High	High	High	High
FALSE	Medium	Master Protein	A0A0K0GKM3	2-dehydro-3-deoxy-phosphogluconate aldolase OS=Xanthomonas oryzae pv. oryzae (strain PXO99A) OX=360094 GN=PXO_00612 PE=3 SV=1	0.017	2.226	5	1	2	1	219	22.8	5.59	0	1			other molecular function	Pf01081		A0A0K0GKM3; xop:PXO_00612			0	3.08	0.0202082	0.114826	49	151	42.97	31.64	24396	42042.4	113685	143505	172641	116056	44873.6	81887.2	113685	252212	400744	229372	Peak Found	Peak Found	Peak Found	High	High	Peak Found
FALSE	Medium	Master Protein	B2SJL9	Pantothenate synthetase OS=Xanthomonas oryzae pv. oryzae (strain PXO99A) OX=360094 GN=panC PE=3 SV=1	0.025	1.96	3	1	3	1	280	30.4	5.34	0	1	other metabolic processes	other cell component	other molecular function	Pf02569		B2SJL9; xop:PXO_00689	panC	PXO_00689	0	3.075	#DIV/0!		49.1	150.9		21.07			198266	234353	263419	308441			198266	411879	611463	609601	n/a	n/a	High	High	Peak Found	High
FALSE	High	Master Protein	A0A0K0GPH9	Secreted protein OS=Xanthomonas oryzae pv. oryzae (strain PXO99A) OX=360094 GN=PXO_02522 PE=4 SV=1	0	16.09	32	3	15	3	141	15	9.38	6.78	3						A0A0K0GPH9; xop:PXO_02522			0	3.057	0.0353124	0.199983	49.3	150.7	58.64	28.11	90977.6	180580	604941	410626	463231	655817	167343	351721	604941	721679	1.07528e+06	1.29615e+06	High	High	High	High	High	High
FALSE	High	Master Protein	B2SIV2	Large ribosomal subunit protein bL9 OS=Xanthomonas oryzae pv. oryzae (strain PXO99A) OX=360094 GN=rplI PE=3 SV=1	0	37.898	54	10	48	10	149	15.7	5.31	38.17	10	protein metabolism;other metabolic processes	translational apparatus;other cell component	nucleic acid binding activity;other molecular function	Pf01281, Pf03948		B2SIV2; xop:PXO_00744	rplI	PXO_00744	0	3.047	0.00436989	0.0751492	49.4	150.6	29.18	21	1.16151e+06	1.95351e+06	3.72091e+06	6.45006e+06	6.80283e+06	5.5729e+06	2.13647e+06	3.80491e+06	3.72091e+06	1.13361e+07	1.57911e+07	1.10142e+07	High	High	High	High	High	High
FALSE	High	Master Protein	A0A0K0GLD1	Homocysteine S-methyltransferase OS=Xanthomonas oryzae pv. oryzae (strain PXO99A) OX=360094 GN=PXO_01795 PE=4 SV=1	0	5.158	7	2	4	2	325	34.6	5.78	0	2	other metabolic processes		other molecular function	Pf02574		A0A0K0GLD1; xop:PXO_01795			0	3.041	0.0489536	0.166942	49.5	150.5	57.8	38.05	58638.4	26090	181583	186639	217507	120394	107858	50816.3	181583	328020	504888	237946	Peak Found	Peak Found	Peak Found	High	High	High
FALSE	High	Master Protein	A0A0K0GMK0	N5-carboxyaminoimidazole ribonucleotide mutase OS=Xanthomonas oryzae pv. oryzae (strain PXO99A) OX=360094 GN=purE PE=3 SV=1	0	4.488	19	2	3	2	167	17.2	6.68	0	2	other metabolic processes		other molecular function	Pf00731		A0A0K0GMK0; xop:PXO_01312	purE		0	3.034	0.000814653	0.139094	49.6	150.4	39.4	8.63	47073.8	99975.1	195304	336134	267791	265098	86586.7	194725	195304	590759	621610	523938	High	Peak Found	Peak Found	High	Peak Found	Peak Found
FALSE	High	Master Protein	A0A0K0GJG4	Chemotaxis protein OS=Xanthomonas oryzae pv. oryzae (strain PXO99A) OX=360094 GN=PXO_00039 PE=3 SV=1	0	27.81	9	7	30	5	775	82.2	5.49	46.42	7	signal transduction;other biological processes	other membranes	other molecular function	Pf00015, Pf18947		A0A0K0GJG4; xop:PXO_00039			0	3.033	0.241843	0.359359	49.6	150.4	62.8	33.1	243008	635018	467218	418772	612000	717102	446985	1.23684e+06	467218	735996	1.42061e+06	1.41728e+06	High	High	High	High	High	High
FALSE	Medium	Master Protein	A0A0K0GGK7	DUF2782 domain-containing protein OS=Xanthomonas oryzae pv. oryzae (strain PXO99A) OX=360094 GN=PXO_03933 PE=4 SV=1	0.027	1.946	15	1	4	1	96	10.7	7.34	1.75	1				Pf11191		A0A0K0GGK7; xop:PXO_03933			0	3.012	6.03099e-05	0.0751492	49.9	150.1	14.63	3.61	385752	444258	655927	1.21597e+06	922253	1.0159e+06	709545	865296	655927	2.13707e+06	2.14079e+06	2.00782e+06	Peak Found	Peak Found	High	High	High	High
FALSE	High	Master Protein	A0A0K0GJT5	Superoxide dismutase OS=Xanthomonas oryzae pv. oryzae (strain PXO99A) OX=360094 GN=sodA PE=3 SV=1	0.005	3.36	4	1	5	1	235	25.8	8.31	1.83	1	other metabolic processes;stress response		other molecular function	Pf00081, Pf02777		A0A0K0GJT5; xop:PXO_00022	sodA		0	2.994	0.000252505	0.0935566	50.1	149.9	25.61	6.89	1.48319e+06	1.35339e+06	1648237	5.0132e+06	3.39945e+06	3.94097e+06	2.72815e+06	2.63604e+06	1648237	8.81076e+06	7.89099e+06	7.78891e+06	High	Peak Found	High	High	High	High
FALSE	High	Master Protein	A0A0K0GRI2	Oxidoreductase OS=Xanthomonas oryzae pv. oryzae (strain PXO99A) OX=360094 GN=PXO_03274 PE=4 SV=1	0	8.052	10	3	11	3	323	34.5	5.54	1.69	3				Pf00248		A0A0K0GRI2; xop:PXO_03274			0	2.985	0.0163735	0.0751492	50.2	149.8	25.56	29.69	92853.3	148138	231798	343944	298051	527126	170793	288533	231798	604486	691853	1.04181e+06	High	High	High	High	High	High
FALSE	High	Master Protein	A0A0K0GNT7	Heptosyl transferase, glycosyltransferase family 9 protein OS=Xanthomonas oryzae pv. oryzae (strain PXO99A) OX=360094 GN=PXO_02452 PE=4 SV=1	0.005	3.283	3	1	3	1	340	37.7	9.06	0	1			other molecular function	Pf01075		A0A0K0GNT7; xop:PXO_02452			0	2.958	#DIV/0!		50.5	149.5		29.72			140786	236965	224959	142240			140786	416469	522187	281122	n/a	n/a	High	Peak Found	High	High
FALSE	Medium	Master Protein	A0A0J9WX74	Hydrolase, carbon-nitrogen family OS=Xanthomonas oryzae pv. oryzae (strain PXO99A) OX=360094 GN=PXO_00867 PE=4 SV=1	0.026	1.948	3	1	2	1	267	30.1	6.32	0	1	other metabolic processes		other molecular function	Pf00795		A0A0J9WX74; xop:PXO_00867; xop:PXO_06060			0	2.95	0.0269557	0.144385	50.6	149.4	21.91	13.7	47764		120070	156443		168954	87856.2		120070	274950		333918	Peak Found	n/a	Peak Found	High	n/a	High
FALSE	High	Master Protein	A0A0K0GF73	Aminotransferase OS=Xanthomonas oryzae pv. oryzae (strain PXO99A) OX=360094 GN=PXO_03468 PE=3 SV=1	0	12.201	15	5	12	5	400	43.1	6.2	1.97	5	other metabolic processes		other molecular function	Pf00155		A0A0K0GF73; xop:PXO_03468			0	2.933	0.00496268	0.157557	50.8	149.2	41.29	4.18	162847	141732	557004	534769	378496	441067	299538	276056	557004	939862	878587	871722	High	High	High	High	High	High
FALSE	High	Master Protein	A0A0K0GLE0	Uridylate kinase OS=Xanthomonas oryzae pv. oryzae (strain PXO99A) OX=360094 GN=pyrH PE=3 SV=1	0	6.819	10	3	5	3	240	25.9	6.42	0	3	other metabolic processes	other cell component	kinase activity;other molecular function	Pf00696		A0A0K0GLE0; xop:PXO_01129	pyrH		0	2.927	0.252098	0.222634	50.9	149.1	44.99	109.61	53677.1	127736	156987	201484	197928	1.26734e+06	98732.7	248795	156987	354111	459442	2.50477e+06	Peak Found	Peak Found	Peak Found	High	High	High
FALSE	High	Master Protein	A0A0K0GMA5	DNA-binding related protein OS=Xanthomonas oryzae pv. oryzae (strain PXO99A) OX=360094 GN=dpsA PE=3 SV=1	0	8.082	18	2	2	2	181	20.2	6.11	1.9	2			nucleic acid binding activity;other molecular function	Pf00210		A0A0K0GMA5; xop:PXO_01577	dpsA		0	2.917	0.228354	0.278392	51.1	148.9	67.38	66.47		153061	105719	294660	221580	749053		298122	105719	517868	514344	1.48042e+06	n/a	Peak Found	Peak Found	Peak Found	Peak Found	High
FALSE	High	Master Protein	A0A0K0GKN1	Lipoprotein OS=Xanthomonas oryzae pv. oryzae (strain PXO99A) OX=360094 GN=PXO_00888 PE=4 SV=1	0	21.145	48	6	18	6	113	12.5	9.99	8.31	6						A0A0K0GKN1; xop:PXO_00888			0	2.911	0.0565026	0.262914	51.1	148.9	75.61	21.94	164747	812936	709459	936971	1.10427e+06	1.0448e+06	303033	1.58338e+06	709459	1.64674e+06	2.5633e+06	2.06494e+06	Peak Found	High	High	High	High	High
FALSE	Medium	Master Protein	B2SLT7	Cyclic pyranopterin monophosphate synthase OS=Xanthomonas oryzae pv. oryzae (strain PXO99A) OX=360094 GN=moaC PE=3 SV=1	0.041	1.732	7	1	2	1	165	17.5	9.39	0	1	protein metabolism;other metabolic processes		other molecular function	Pf01967	77338603	B2SLT7; xop:PXO_02447	moaC	PXO_02447	0	2.908	#DIV/0!		51.2	148.8		23.57			98478.9	187533	87461.8	144879			98478.9	329592	203021	286338	n/a	n/a	High	Peak Found	Peak Found	High
FALSE	High	Master Protein	A0A0K0GKD9	Histidine ammonia-lyase OS=Xanthomonas oryzae pv. oryzae (strain PXO99A) OX=360094 GN=hutH PE=3 SV=1	0	13.601	12	5	14	5	513	53.2	5.86	3.73	5	other metabolic processes	other cell component	other molecular function	Pf00221		A0A0K0GKD9; xop:PXO_00727	hutH		0	2.851	0.00930314	0.165009	51.9	148.1	44.37	11.13	99573.9	65499.5	305808	301819	224920	218189	183154	127575	305808	530451	522098	431227	High	High	High	High	High	High
FALSE	High	Master Protein	A0A0K0GL63	Lipoprotein, putative OS=Xanthomonas oryzae pv. oryzae (strain PXO99A) OX=360094 GN=PXO_01174 PE=4 SV=1	0	6.855	17	2	8	2	149	15.7	7.97	0	2				Pf03168		A0A0K0GL63; xop:PXO_01174			0	2.835	0.0334956	0.103567	52.1	147.9	30.45	32.81	68001.5	68503.6	211577	183697	162981	298780	125081	133427	211577	322849	378321	590506	Peak Found	Peak Found	High	High	High	High
FALSE	High	Master Protein	B2STC1	Small ribosomal subunit protein bS20 OS=Xanthomonas oryzae pv. oryzae (strain PXO99A) OX=360094 GN=rpsT PE=3 SV=1	0.008	2.652	11	1	6	1	89	9.7	11.85	6.72	1	protein metabolism;other metabolic processes	translational apparatus;other cell component	nucleic acid binding activity;other molecular function	Pf01649	79906732	B2STC1; xop:PXO_00014	rpsT	PXO_00014	0	2.807	0.0564631	0.383649	52.5	147.5	56.75	19.18		1.5679e+06	1.30483e+06	3.32739e+06	2.41393e+06	2.03635e+06		3.05384e+06	1.30483e+06	5.84792e+06	5.60335e+06	4.02463e+06	High	High	High	High	High	High
FALSE	High	Master Protein	A0A0K0GQ31	dTDP-4-dehydrorhamnose reductase OS=Xanthomonas oryzae pv. oryzae (strain PXO99A) OX=360094 GN=rfbD PE=3 SV=1	0	10.741	15	4	8	4	302	32.3	6.15	1.64	4	other metabolic processes		other molecular function	Pf04321		A0A0K0GQ31; xop:PXO_03172	rfbD		0	2.773	0.0894803	0.244699	53	147	61.91	21.6	196523	161402	899514	570358	356216	642621	361480	314368	899514	1.00241e+06	826869	1.27007e+06	High	Peak Found	High	High	High	High
FALSE	High	Master Protein	A0A0K0GIC7	OmpA family domain protein OS=Xanthomonas oryzae pv. oryzae (strain PXO99A) OX=360094 GN=PXO_04698 PE=4 SV=1	0	10.496	13	3	10	3	268	28.6	9.88	3.37	3		other membranes		Pf00691		A0A0K0GIC7; xop:PXO_04698			0	2.747	0.0595	0.166835	53.4	146.6	40.2	32.5	61405.8	84527.9	253670	143650	194807	251435	112949	164638	253670	252467	452198	496935	High	High	High	High	High	High
FALSE	High	Master Protein	A0A0K0GH08	Lipoprotein, putative OS=Xanthomonas oryzae pv. oryzae (strain PXO99A) OX=360094 GN=PXO_04218 PE=4 SV=1	0.005	3.231	6	1	5	1	190	20.1	5.24	1.65	1				Pf13899		A0A0K0GH08; xop:PXO_04218			0	2.743	0.00571817	0.114826	53.4	146.6	32.46	17.54	76156.5	141680	249145	405586	294424	256545	140081	275954	249145	712822	683433	507034	Peak Found	High	High	High	High	High
FALSE	High	Master Protein	A0A0K0GHZ2	50S ribosomal protein L25 OS=Xanthomonas oryzae pv. oryzae (strain PXO99A) OX=360094 GN=PXO_04541 PE=4 SV=1	0	34.096	35	7	27	7	179	19.9	4.77	37.07	7	protein metabolism;other metabolic processes	translational apparatus;other cell component	nucleic acid binding activity;other molecular function	Pf01386, Pf14693		A0A0K0GHZ2; xop:PXO_04541			0	2.734	0.0197918	0.157557	53.6	146.4	45.92	22.26	722013	1.81194e+06	2.33986e+06	2.72706e+06	2.75576e+06	3.82783e+06	1.32806e+06	3.52918e+06	2.33986e+06	4.79284e+06	6.39683e+06	7.5653e+06	High	High	High	High	High	High
FALSE	High	Master Protein	A0A0K0GHD3	DUF481 domain-containing protein OS=Xanthomonas oryzae pv. oryzae (strain PXO99A) OX=360094 GN=PXO_04136 PE=4 SV=1	0	8.895	16	3	9	3	256	28	5.21	0	3				Pf04338		A0A0K0GHD3; xop:PXO_04136			0	2.732	0.0692002	0.220184	53.6	146.4	63.62	34.63	26797.2	46163	182341	111296	163163	124271	49290.4	89913.1	182341	195604	378742	245607	High	High	High	High	High	High
FALSE	High	Master Protein	A0A0J9WWX5	Chemotaxis protein OS=Xanthomonas oryzae pv. oryzae (strain PXO99A) OX=360094 GN=PXO_01014 PE=4 SV=1	0.001	4.363	8	2	2	2	314	34.3	5.53	0	2	signal transduction;other biological processes			Pf00072, Pf01584		A0A0J9WWX5; xop:PXO_01014; xop:PXO_06152			0	2.729	0.0609774	0.319757	53.6	146.4	47.27	23.23	50366		185666	143587	154180	205556	92642.3		185666	252355	357892	406260	Peak Found	n/a	Peak Found	Peak Found	High	High
FALSE	Medium	Master Protein	A0A0K0GM86	NADH-quinone oxidoreductase subunit M OS=Xanthomonas oryzae pv. oryzae (strain PXO99A) OX=360094 GN=PXO_01299 PE=3 SV=1	0.013	2.301	2	1	4	1	491	53.3	7.66	0	1	other metabolic processes;transport	other membranes	transporter activity	Pf00361		A0A0K0GM86; xop:PXO_01299			0	2.723	0.228288	0.335059	53.7	146.3	45.65	70	193542	174671	721484	551614	887064	235007	355999	340213	721484	969468	2.0591e+06	464466	High	Peak Found	High	High	High	Peak Found
FALSE	High	Master Protein	A0A0K0GQS8	Biotin carboxyl carrier protein of acetyl-CoA carboxylase OS=Xanthomonas oryzae pv. oryzae (strain PXO99A) OX=360094 GN=accB PE=4 SV=1	0	5.97	7	1	7	1	161	16.9	4.86	2.48	1	other metabolic processes	other cell component	other molecular function	Pf00364		A0A0K0GQS8; xop:PXO_03006	accB		0	2.671	0.110755	0.222634	54.5	145.5	51.04	37.34	463818	920221	743478	1296708	664635	1.67482e+06	853138	1.79234e+06	743478	2.27898e+06	1.54279e+06	3.3101e+06	High	High	High	High	High	High
FALSE	High	Master Protein	B2SWL6	Large-conductance mechanosensitive channel OS=Xanthomonas oryzae pv. oryzae (strain PXO99A) OX=360094 GN=mscL PE=3 SV=1	0.005	3.323	7	1	3	1	140	15.1	9.35	1.65	1	transport	plasma membrane;other membranes	transporter activity	Pf01741		B2SWL6; xop:PXO_01831	mscL	PXO_01831	0	2.654	#DIV/0!		54.7	145.3		43.03			77293	116729	121212	55887.4			77293	205153	281364	110455	n/a	n/a	High	High	Peak Found	High
FALSE	High	Master Protein	A0A0K0GPV8	Crispr-associated protein, Csd1 family OS=Xanthomonas oryzae pv. oryzae (strain PXO99A) OX=360094 GN=csd PE=4 SV=1	0	14.67	10	5	11	5	614	66.9	7.05	0	5				Pf09709		A0A0K0GPV8; xop:PXO_02699	csd		0	2.615	0.0041417	0.133975	55.3	144.7	33.45	10.29	158899	113410	427381	385577	329245	421697	292275	220892	427381	677655	764263	833439	High	Peak Found	High	High	High	High
FALSE	High	Master Protein	A0A0K0GMP3	NADH-quinone oxidoreductase chain l OS=Xanthomonas oryzae pv. oryzae (strain PXO99A) OX=360094 GN=PXO_01298 PE=4 SV=1	0	10.53	5	3	12	3	719	78.7	7.3	2.19	3	other metabolic processes;transport	other membranes	transporter activity	Pf00361, Pf00662		A0A0K0GMP3; xop:PXO_01298			0	2.582	0.0241353	0.157557	55.8	144.2	49.3	30.94	70312.2	206847	344309	411562	563368	449885	129331	402882	344309	723324	1.30772e+06	889149	Peak Found	High	High	Peak Found	High	High
FALSE	High	Master Protein	B2SQQ0	Large ribosomal subunit protein bL12 OS=Xanthomonas oryzae pv. oryzae (strain PXO99A) OX=360094 GN=rplL PE=3 SV=1	0	5.112	18	2	4	2	122	12.6	4.78	0	2	protein metabolism;other metabolic processes	translational apparatus;other cell component	other molecular function	Pf00542, Pf16320		B2SQQ0; xop:PXO_04531	rplL	PXO_04531	0	2.58	0.130889	0.222634	55.9	144.1	37.75	54.75	81032.5	111396	320630	318499	409136	149292	149050	216970	320630	559765	949709	295059	Peak Found	Peak Found	High	High	High	Peak Found
FALSE	High	Master Protein	A0A0K0GIL7	OmpA family protein OS=Xanthomonas oryzae pv. oryzae (strain PXO99A) OX=360094 GN=ompA PE=4 SV=1	0	34.683	31	9	28	9	241	25.6	8.69	33.48	9		other membranes		Pf00691, Pf13488		A0A0K0GIL7; xop:PXO_04793	ompA		0	2.576	7.17482e-05	0.0542885	55.9	144.1	9.06	5.12	1.04661e+06	1.11268e+06	2.30726e+06	2.9154e+06	2.40547e+06	2.84701e+06	1.92511e+06	2.16719e+06	2.30726e+06	5.12385e+06	5.58372e+06	5.62681e+06	High	High	High	High	High	High
FALSE	High	Master Protein	A0A0K0GP23	Fimbrial assembly membrane protein OS=Xanthomonas oryzae pv. oryzae (strain PXO99A) OX=360094 GN=PXO_02353 PE=4 SV=1	0	9.555	14	3	10	3	221	24.5	5.71	6.14	3	cell cycle OR cell proliferation;cell organization and biogenesis;other biological processes	other membranes		Pf04350		A0A0K0GP23; xop:PXO_02353			0	2.56	0.00666092	0.173301	56.2	143.8	43.17	9.07	243353	570650	750459	966706	876876	972022	447619	1.11147e+06	750459	1.699e+06	2.03545e+06	1.9211e+06	High	High	High	High	High	High
FALSE	Medium	Master Protein	A0A0K0GMY7	Cysteine desulfurase OS=Xanthomonas oryzae pv. oryzae (strain PXO99A) OX=360094 GN=PXO_01976 PE=3 SV=1	0.012	2.377	3	1	1	1	414	45.1	7.15	0	1	other metabolic processes		other molecular function	Pf00266		A0A0K0GMY7; xop:PXO_01976			0	2.558	0.0032031	0.144385	56.2	143.8	35.55	7.92	23629.3	33544.6	90704	86009.7	71985.8	89606.3	43463.3	65335.9	90704	151163	167097	177097	Peak Found	Peak Found	High	Peak Found	Peak Found	Peak Found
FALSE	High	Master Protein	A0A0K0GMK6	Fructose-bisphosphate aldolase OS=Xanthomonas oryzae pv. oryzae (strain PXO99A) OX=360094 GN=PXO_02119 PE=3 SV=1	0	26.601	18	7	32	7	334	36.3	5.03	27.46	7	other metabolic processes		other molecular function	Pf00274		A0A0K0GMK6; xop:PXO_02119			0	2.547	0.0372727	0.130372	56.4	143.6	39.98	31.5	597090	794231	2.4269e+06	1.91939e+06	2.59967e+06	1.99372e+06	1.09828e+06	1.54695e+06	2.4269e+06	3.37335e+06	6.03449e+06	3.94038e+06	High	High	High	High	High	High
FALSE	High	Master Protein	A0A0K0GP46	Fimbrial assembly membrane protein OS=Xanthomonas oryzae pv. oryzae (strain PXO99A) OX=360094 GN=PXO_02355 PE=4 SV=1	0	21.867	17	6	27	6	318	34.1	4.56	29.04	6				Pf11104		A0A0K0GP46; xop:PXO_02355			0	2.518	0.0948897	0.222634	56.9	143.1	56.34	27.72	384654	434980	1891859	993878	1.28665e+06	1.07934e+06	707525	847223	1891859	1.74675e+06	2.98665e+06	2.1332e+06	High	High	High	High	High	High
FALSE	High	Master Protein	A0A0K0GKE3	Protein translocase subunit SecD OS=Xanthomonas oryzae pv. oryzae (strain PXO99A) OX=360094 GN=secD PE=3 SV=1	0	43.859	23	14	39	14	614	65.8	8.72	17.62	14	transport	plasma membrane;other membranes	transporter activity	Pf02355, Pf07549, Pf13721, Pf21760		A0A0K0GKE3; xop:PXO_00522	secD		0	2.501	0.00372369	0.0898105	57.1	142.9	27.32	15.46	187796	312265	492731	701189	523927	801412	345429	608208	492731	1.23235e+06	1.21617e+06	1.5839e+06	High	High	High	High	High	High
FALSE	High	Master Protein	A0A0K0GLF2	Fructokinase OS=Xanthomonas oryzae pv. oryzae (strain PXO99A) OX=360094 GN=PXO_01230 PE=4 SV=1	0.008	2.954	3	1	2	1	328	34.7	4.94	1.7	1	other metabolic processes		kinase activity;other molecular function	Pf00294		A0A0K0GLF2; xop:PXO_01230			0	2.49	0.0040172	0.0862888	57.3	142.7	4.72	16.3	187447	165750	314926	476646	346265	309080	344786	322837	314926	837710	803770	610864	Peak Found	Peak Found	Peak Found	High	Peak Found	High
FALSE	High	Master Protein	A0A0K0GRB8	Oxidoreductase OS=Xanthomonas oryzae pv. oryzae (strain PXO99A) OX=360094 GN=PXO_03262 PE=4 SV=1	0	15.821	16	5	14	5	348	36.4	6.28	13.22	5			other molecular function	Pf00248		A0A0K0GRB8; xop:PXO_03262			0	2.414	0.0341838	0.177769	58.6	141.4	45.98	20.64	154482	107150	502472	336851	380596	347130	284151	208700	502472	592020	883460	686065	High	Peak Found	High	High	High	High
FALSE	High	Master Protein	A0A0K0GKR2	Glucose-galactose transporter OS=Xanthomonas oryzae pv. oryzae (strain PXO99A) OX=360094 GN=PXO_01229 PE=3 SV=1	0.01	2.567	3	1	4	1	427	45.5	9.25	0	1	transport	plasma membrane;other membranes	transporter activity			A0A0K0GKR2; xop:PXO_01229			0	2.402	#DIV/0!		58.8	141.2		76.13			213075	291202	513407	119213			213075	511790	1.19175e+06	235611	n/a	n/a	High	High	High	High
FALSE	Medium	Master Protein	A0A0K0GQM0	Tyrosine--tRNA ligase OS=Xanthomonas oryzae pv. oryzae (strain PXO99A) OX=360094 GN=tyrS PE=3 SV=1	0.015	2.264	2	1	4	1	403	44.5	6.18	0	1	protein metabolism;RNA metabolism OR transcription;other metabolic processes	other cell component	nucleic acid binding activity;other molecular function	Pf00579		A0A0K0GQM0; xop:PXO_02940	tyrS		0	2.398	0.0089111	0.129061	58.9	141.1	38.68	22.09	121208	256198	485794	629195	501832	824842	222947	499004	485794	1.10582e+06	1.16488e+06	1.63021e+06	Peak Found	High	High	Peak Found	High	High
FALSE	Medium	Master Protein	A0A0K0GJI6	Flagellar brake protein YcgR OS=Xanthomonas oryzae pv. oryzae (strain PXO99A) OX=360094 GN=pilZ PE=3 SV=1	0.011	2.452	4	1	2	1	265	30.2	6.54	0	1	other biological processes	other cell component	other molecular function	Pf07238, Pf07317		A0A0K0GJI6; xop:PXO_00049	pilZ		0	2.388	0.610759	0.632519	59	141	78.89	44.15	25115.4	33162.7	192716	37769.8	76446.2	78029.1	46196.9	64592.1	192716	66380.8	177451	154216	Peak Found	Peak Found	High	Peak Found	Peak Found	High
FALSE	Medium	Master Protein	A0A0K0GPT4	Putative transposase OS=Xanthomonas oryzae pv. oryzae (strain PXO99A) OX=360094 GN=PXO_02543 PE=4 SV=1	0.039	1.799	7	1	1	1	118	14	9.13	0	1				Pf13340		A0A0K0GPT4; xop:PXO_02543			0	2.382	0.102327	0.141202	59.1	140.9	0.65	37.62	98574.9		179658	219292	185178	376495	181317		179658	385408	429844	744102	Peak Found	n/a	Peak Found	Peak Found	Peak Found	High
FALSE	High	Master Protein	A0A0K0GPS4	Lactoylglutathione lyase OS=Xanthomonas oryzae pv. oryzae (strain PXO99A) OX=360094 GN=gloA PE=3 SV=1	0	4.818	10	2	3	2	185	20.6	5.88	0	2			other molecular function	Pf00903		A0A0K0GPS4; xop:PXO_03130	gloA		0	2.36	#DIV/0!		59.5	140.5		19.22			125002	167849	170997	143383			125002	294997	396928	283381	n/a	n/a	Peak Found	High	High	High
FALSE	High	Master Protein	A0A0J9X178	pre-crRNA processing endonuclease OS=Xanthomonas oryzae pv. oryzae (strain PXO99A) OX=360094 GN=cas5d PE=1 SV=1	0.008	2.928	6	1	1	1	204	22.6	6.93	0	1	cell organization and biogenesis;DNA metabolism;other metabolic processes;stress response		nucleic acid binding activity;other molecular function	Pf09704		A0A0J9X178; xop:PXO_02700	cas5d		0	2.359	#DIV/0!		59.5	140.5		14.45			52652.3	70682.3	63898.2	56626.8			52652.3	124225	148324	111917	n/a	n/a	Peak Found	High	Peak Found	Peak Found
FALSE	Medium	Master Protein	A0A0K0GLY1	N(4)-(Beta-N-acetylglucosaminyl)-L-asparaginase (Glycosylasparaginase) (Aspartylglucosaminidase) (N4-(N-acetyl-beta-glucosaminyl)-L-asparagine amidase) (AGA) OS=Xanthomonas oryzae pv. oryzae (strain PXO99A) OX=360094 GN=PXO_01618 PE=4 SV=1	0.012	2.391	3	1	3	1	389	41.6	8.95	0	1			other molecular function	Pf01112		A0A0K0GLY1; xop:PXO_01618			0	2.327	0.0651456	0.19684	60.1	139.9	25.44	22.98	89611.7		114564	193671	137732	108926	164830		114564	340379	319710	215281	Peak Found	n/a	Peak Found	High	High	High
FALSE	High	Master Protein	B2SQA9	ATP synthase epsilon chain OS=Xanthomonas oryzae pv. oryzae (strain PXO99A) OX=360094 GN=atpC PE=3 SV=1	0	8.886	24	3	8	3	140	15.2	6.54	1.65	3	other metabolic processes;transport	plasma membrane;other membranes	transporter activity;other molecular function	Pf00401, Pf02823		B2SQA9; xop:PXO_03114	atpC	PXO_03114	0	2.327	0.27485	0.46691	60.1	139.9	60.2	60.24	149414	533744	598459	792424	834874	223321	274829	1.03959e+06	598459	1.39269e+06	1.93796e+06	441369	Peak Found	Peak Found	High	High	High	High
FALSE	High	Master Protein	A0A0K0GPP3	Membrane protein, putative OS=Xanthomonas oryzae pv. oryzae (strain PXO99A) OX=360094 GN=PXO_02484 PE=4 SV=1	0.001	3.79	6	1	4	1	253	27	8.4	0	1		other membranes		Pf12811		A0A0K0GPP3; xop:PXO_02484			0	2.315	0.0335119	0.222634	60.3	139.7	55.11	15.87	75630	43065.7	256305	183240	178953	159863	139113	83880.3	256305	322047	415395	315952	High	Peak Found	High	High	Peak Found	High
FALSE	High	Master Protein	A0A0K0GJ68	Lipoprotein OS=Xanthomonas oryzae pv. oryzae (strain PXO99A) OX=360094 GN=PXO_00125 PE=4 SV=1	0	6.811	20	3	6	3	163	16.5	7.18	0	3						A0A0K0GJ68; xop:PXO_00125			0	2.314	0.0125029	0.130372	60.4	139.6	30.38	13.95	110171	111302	342879	258544	216099	301649	202647	216786	342879	454394	501621	596176	Peak Found	High	High	High	High	High
FALSE	High	Master Protein	A0A0K0GK68	Exodeoxyribonuclease I OS=Xanthomonas oryzae pv. oryzae (strain PXO99A) OX=360094 GN=PXO_00762 PE=4 SV=1	0	4.785	3	2	3	2	481	55	5.92	3.39	2	DNA metabolism;other metabolic processes;stress response		nucleic acid binding activity;other molecular function	Pf00929, Pf08411		A0A0K0GK68; xop:PXO_00762			0	2.288	0.428015	0.469171	60.8	139.2	71.87	19.17	68876.8	200283	122771	164931	104690	180160	126691	390097	122771	289867	243013	356066	Peak Found	Peak Found	Peak Found	High	High	Peak Found
FALSE	Medium	Master Protein	A0A0K0GHG0	3,4-dihydroxy-2-butanone 4-phosphate synthase OS=Xanthomonas oryzae pv. oryzae (strain PXO99A) OX=360094 GN=ribAB PE=3 SV=1	0.031	1.884	2	1	2	1	379	40.9	5.67	0	1	other metabolic processes		other molecular function	Pf00925, Pf00926		A0A0K0GHG0; xop:PXO_04398	ribAB		0	2.285	#DIV/0!		60.9	139.1		7.91			175086	237232	153769	202425			175086	416938	356938	400071	n/a	n/a	Peak Found	Peak Found	High	High
FALSE	Medium	Master Protein	B2SLM6	Ribose-5-phosphate isomerase A OS=Xanthomonas oryzae pv. oryzae (strain PXO99A) OX=360094 GN=rpiA PE=3 SV=1	0.024	2.029	7	1	3	1	215	22.9	6.11	0	1	other metabolic processes		other molecular function	Pf06026		B2SLM6; xop:PXO_02384	rpiA	PXO_02384	0	2.28	#DIV/0!		61	139		44.57			54297.1		38488.8	86804			54297.1		89342.3	171559	n/a	n/a	High	n/a	High	High
FALSE	High	Master Protein	A0A0K0GIW7	Cytochrome bo(3) ubiquinol oxidase subunit 1 OS=Xanthomonas oryzae pv. oryzae (strain PXO99A) OX=360094 GN=cyoB PE=3 SV=1	0	4.754	2	1	4	1	666	74.2	8.51	2.51	1	other metabolic processes;transport	other membranes	transporter activity;other molecular function	Pf00115		A0A0K0GIW7; xop:PXO_00008	cyoB		0	2.278	0.0462384	0.190999	61	139	38.22	18.38	406579	483020	1.53594e+06	888654	961187	1.08449e+06	747854	940794	1.53594e+06	1.56182e+06	2.23116e+06	2.14337e+06	Peak Found	Peak Found	High	High	High	High
FALSE	High	Master Protein	A0A0K0GNM5	Endoribonuclease L-PSP, putative OS=Xanthomonas oryzae pv. oryzae (strain PXO99A) OX=360094 GN=PXO_02363 PE=3 SV=1	0.01	2.555	8	1	5	1	126	13.2	4.75	1.63	1				Pf01042		A0A0K0GNM5; xop:PXO_02363			0	2.276	0.0629722	0.182049	61	139	9.13	39.36	242824	265284	531984	669235	722246	372206	446646	516701	531984	1.17619e+06	1.67652e+06	735624	Peak Found	High	High	High	High	High
FALSE	Medium	Master Protein	A0A0K0GPW5	Malonyl CoA-acyl carrier protein transacylase OS=Xanthomonas oryzae pv. oryzae (strain PXO99A) OX=360094 GN=fabD PE=3 SV=1	0.022	2.102	3	1	2	1	314	32.6	5.76	0	1			other molecular function	Pf00698		A0A0K0GPW5; xop:PXO_02708	fabD		0	2.275	0.0625705	0.1437	61.1	138.9	27.94	34.09	119607	126520	365415	318968	354728	212327	220003	246426	365415	560590	823415	419641	Peak Found	Peak Found	High	Peak Found	Peak Found	High
FALSE	High	Master Protein	A0A0K0GNJ1	TPR repeat protein OS=Xanthomonas oryzae pv. oryzae (strain PXO99A) OX=360094 GN=PXO_02044 PE=4 SV=1	0	42.886	70	13	41	13	162	17.4	9.69	36.44	13						A0A0K0GNJ1; xop:PXO_02044			0	2.263	0.00330333	0.112593	61.3	138.7	24.13	9.43	1.86331e+06	2.38131e+06	2.91813e+06	4413352	3.07097e+06	4.35097e+06	3.42733e+06	4.63815e+06	2.91813e+06	7.75652e+06	7.12851e+06	8.59922e+06	High	High	High	High	High	High
FALSE	High	Master Protein	B2SL10	Small ribosomal subunit protein uS9 OS=Xanthomonas oryzae pv. oryzae (strain PXO99A) OX=360094 GN=rpsI PE=3 SV=1	0	34.808	29	7	40	7	130	14.5	10.92	29.22	7	protein metabolism;other metabolic processes	translational apparatus;other cell component	other molecular function	Pf00380	79392097	B2SL10; xop:PXO_04011	rpsI	PXO_04011	0	2.259	0.00934016	0.173789	61.4	138.6	42.26	11.88	6.64394e+06	8.8976e+06	7.02459e+06	1.50572e+07	1.18925e+07	1.66568e+07	1.22207e+07	1.73301e+07	7.02459e+06	2.64632e+07	2.76056e+07	3.29204e+07	High	High	High	High	High	High
FALSE	High	Master Protein	A0A0K0GPJ6	Peptidyl-prolyl cis-trans isomerase OS=Xanthomonas oryzae pv. oryzae (strain PXO99A) OX=360094 GN=PXO_02546 PE=3 SV=1	0	12.232	45	6	6	6	164	17.4	5.8	0	6	protein metabolism;other metabolic processes		other molecular function	Pf00160		A0A0K0GPJ6; xop:PXO_02546			0	2.244	0.162375	0.311097	61.7	138.3	45.96	36.58	159904	253229	768966	305495	492050	559906	294125	493222	768966	536911	1.14217e+06	1.10659e+06	Peak Found	Peak Found	High	Peak Found	Peak Found	High
FALSE	High	Master Protein	A0A0K0GQJ7	Tryptophan halogenase OS=Xanthomonas oryzae pv. oryzae (strain PXO99A) OX=360094 GN=PXO_02802 PE=4 SV=1	0.001	4.061	4	2	7	2	523	58.2	6.83	0	2			other molecular function	Pf04820		A0A0K0GQJ7; xop:PXO_02802			0	2.228	0.0344244	0.207559	62	138	43.16	14.45	101167	70580.6	315300	200059	202757	209794	186084	137472	315300	351606	470650	414635	Peak Found	Peak Found	High	High	High	High
FALSE	Medium	Master Protein	A0A0K0GQ01	Amino acid transporter OS=Xanthomonas oryzae pv. oryzae (strain PXO99A) OX=360094 GN=PXO_03036 PE=4 SV=1	0.044	1.712	2	1	2	1	516	55.1	9.14	0	1	transport	other membranes	transporter activity	Pf13520		A0A0K0GQ01; xop:PXO_03036			0	2.211	0.0329422	0.371771	62.3	137.7	43.34	10.56		37991.7	139402	110058	96733.3	120712		73997.6	139402	193428	224543	238575	n/a	Peak Found	High	High	Peak Found	Peak Found
FALSE	High	Master Protein	A0A0K0GK66	S-adenosylmethionine:tRNA ribosyltransferase-isomerase OS=Xanthomonas oryzae pv. oryzae (strain PXO99A) OX=360094 GN=queA PE=3 SV=1	0.001	3.831	5	2	3	2	367	40.6	7.72	0	2	other metabolic processes	other cell component	other molecular function	Pf02547		A0A0K0GK66; xop:PXO_00526	queA		0	2.19	0.0103325	0.152526	62.7	137.3	33.11	10.99	98152.1	135226	137172	202428	190910	200072	180539	263383	137172	355769	443150	395420	Peak Found	Peak Found	High	High	High	Peak Found
FALSE	High	Master Protein	B2SQS2	Large ribosomal subunit protein uL5 OS=Xanthomonas oryzae pv. oryzae (strain PXO99A) OX=360094 GN=rplE PE=3 SV=1	0	40.26	51	10	48	10	180	20.1	9.82	45.52	10	protein metabolism;other metabolic processes	translational apparatus;other cell component	nucleic acid binding activity;other molecular function	Pf00281, Pf00673		B2SQS2; xop:PXO_04509	rplE	PXO_04509	0	2.189	0.00298396	0.0751492	62.7	137.3	16.48	12.18	3.50023e+06	4.61655e+06	7.86888e+06	8.23396e+06	7.42051e+06	9.33334e+06	6.43826e+06	8.99181e+06	7.86888e+06	1.44713e+07	1.72249e+07	1.84464e+07	High	High	High	High	High	High
FALSE	High	Master Protein	A0A0K0GQK8	Ribosomal small subunit pseudouridylate synthase OS=Xanthomonas oryzae pv. oryzae (strain PXO99A) OX=360094 GN=PXO_03083 PE=4 SV=1	0.007	2.824	4	1	6	1	237	25.8	6.74	3.42	1	RNA metabolism OR transcription;other metabolic processes		nucleic acid binding activity;other molecular function	Pf00849		A0A0K0GQK8; xop:PXO_03083			0	2.153	0.0820936	0.18205	63.4	136.6	21.17	38.24	104146	147779	220468	270121	297465	159174	191565	287833	220468	474741	690491	314590	High	High	High	High	High	High
FALSE	High	Master Protein	A0A0K0GLC2	Histidine biosynthesis protein HisIE OS=Xanthomonas oryzae pv. oryzae (strain PXO99A) OX=360094 GN=PXO_01659 PE=4 SV=1	0	5.78	10	2	10	2	155	16.1	12.07	0	2						A0A0K0GLC2; xop:PXO_01659			0	2.143	0.37651	0.942828	63.6	136.4	21.95	114.2	534174	788656	1.26342e+06	1.54026e+06	19658.4	4.18292e+06	982550	1.53609e+06	1.26342e+06	2.70702e+06	45632.1	8.26708e+06	High	High	High	High	Peak Found	Peak Found
FALSE	High	Master Protein	B2SUD1	Translational regulator CsrA OS=Xanthomonas oryzae pv. oryzae (strain PXO99A) OX=360094 GN=csrA PE=3 SV=1	0	18.559	64	5	22	5	70	7.6	6.79	7.96	5	RNA metabolism OR transcription;other metabolic processes;other biological processes	other cell component	nucleic acid binding activity	Pf02599		B2SUD1; xop:PXO_00146	csrA	PXO_00146	0	2.128	0.0615945	0.164902	63.9	136.1	23.79	25.52	253927	367919	506916	613706	509642	355896	467069	716607	506916	1.0786e+06	1.18301e+06	703390	High	High	High	High	High	High
FALSE	High	Master Protein	A0A0K0GMF0	LPS-assembly lipoprotein LptE OS=Xanthomonas oryzae pv. oryzae (strain PXO99A) OX=360094 GN=lptE PE=3 SV=1	0.01	2.516	7	1	2	1	181	19.2	5.36	0	1	cell organization and biogenesis	other membranes		Pf04390		A0A0K0GMF0; xop:PXO_01875	lptE		0	2.128	#DIV/0!		63.9	136.1		15.16			213785	269699	196031	178862			213785	473999	455038	353501	n/a	n/a	Peak Found	High	High	Peak Found
FALSE	High	Master Protein	A0A0K0GIV0	EF hand domain protein OS=Xanthomonas oryzae pv. oryzae (strain PXO99A) OX=360094 GN=PXO_04858 PE=4 SV=1	0.005	3.16	5	1	5	1	193	20.9	9.39	0	1			other molecular function	Pf13202		A0A0K0GIV0; xop:PXO_04858			0	2.122	0.0297829	0.222634	64.1	135.9	43.87	14.48	51403.9	87020.8	242753	160699	154965	188865	94551.4	169493	242753	282430	359713	373271	Peak Found	High	High	High	High	High
FALSE	High	Master Protein	B2STK4	Probable transcriptional regulatory protein PXO_01555 OS=Xanthomonas oryzae pv. oryzae (strain PXO99A) OX=360094 GN=PXO_01555 PE=3 SV=1	0.007	2.97	4	1	4	1	242	25.6	4.75	0	1	other biological processes	other cell component	nucleic acid binding activity	Pf01709, Pf20772		B2STK4; xop:PXO_01555		PXO_01555	0	2.116	0.038717	0.139151	64.2	135.8	24.8	21.35	230663	237361	662659	556496	473840	360128	424278	462316	662659	978048	1.0999e+06	711754	High	Peak Found	High	High	High	Peak Found
FALSE	High	Master Protein	A0A0K0GQD8	Tryptophan repressor binding protein OS=Xanthomonas oryzae pv. oryzae (strain PXO99A) OX=360094 GN=PXO_03044 PE=4 SV=1	0	7.851	21	3	6	3	191	20.2	6.54	4.1	3	other metabolic processes		other molecular function	Pf03358		A0A0K0GQD8; xop:PXO_03044			0	2.097	0.0164377	0.114826	64.6	135.4	10.7	19.11	950490	967155	2.15383e+06	1.57972e+06	1.70661e+06	1.99869e+06	1.74831e+06	1.88376e+06	2.15383e+06	2.77637e+06	3.96148e+06	3.9502e+06	High	Peak Found	High	High	Peak Found	High
FALSE	High	Master Protein	B2SRE3	Large ribosomal subunit protein bL17 OS=Xanthomonas oryzae pv. oryzae (strain PXO99A) OX=360094 GN=rplQ PE=3 SV=1	0	45.128	54	12	66	12	127	14.3	10.59	28.13	12	protein metabolism;other metabolic processes	translational apparatus;other cell component	other molecular function	Pf01196	79906465	B2SRE3; xop:PXO_04495	rplQ	PXO_04495	0	2.089	0.0219079	0.10309	64.7	135.3	20.39	21.29	1.26825e+07	1.60334e+07	2.15056e+07	2.77286e+07	1.74961e+07	3.13103e+07	2.33281e+07	3.12288e+07	2.15056e+07	4.87334e+07	4.06128e+07	6.18815e+07	High	High	High	High	High	High
FALSE	High	Master Protein	A0A0K0GNX9	DUF2066 domain-containing protein OS=Xanthomonas oryzae pv. oryzae (strain PXO99A) OX=360094 GN=PXO_02242 PE=4 SV=1	0	8.159	7	3	12	3	352	37.3	8.28	8.72	3				Pf09839		A0A0K0GNX9; xop:PXO_02242			0	2.089	0.021965	0.222634	64.7	135.3	46.65	10.03	783625	511322	521435	1.26838e+06	896470	922899	1.44139e+06	995919	521435	2.22919e+06	2.08093e+06	1.82401e+06	High	High	High	High	High	High
FALSE	High	Master Protein	A0A0K0GFW9	5'-nucleotidase, lipoprotein e(P4) family OS=Xanthomonas oryzae pv. oryzae (strain PXO99A) OX=360094 GN=PXO_03615 PE=4 SV=1	0	8.04	6	3	9	3	336	36.6	5.76	1.7	3		other membranes		Pf03767		A0A0K0GFW9; xop:PXO_03615			0	2.058	0.00497328	0.0751492	65.4	134.6	7.31	15.91	417855	436793	740074	823790	843591	800499	768595	850755	740074	1.44782e+06	1.95819e+06	1.5821e+06	Peak Found	Peak Found	High	High	High	High
FALSE	High	Master Protein	B2SQQ4	Small ribosomal subunit protein uS7 OS=Xanthomonas oryzae pv. oryzae (strain PXO99A) OX=360094 GN=rpsG PE=3 SV=1	0	36.258	58	11	40	11	155	17.2	10.3	36.31	11	protein metabolism;other metabolic processes	translational apparatus	nucleic acid binding activity;other molecular function	Pf00177	79393478	B2SQQ4; xop:PXO_04527	rpsG	PXO_04527	0	2.035	0.00188912	0.0935566	65.9	134.1	19.79	9.06	2.5279e+06	3.53362e+06	6.46406e+06	7.48419e+06	6.1001e+06	5.97332e+06	4.64977e+06	6.88254e+06	6.46406e+06	1.31536e+07	1.41599e+07	1.18056e+07	High	High	High	High	High	High
FALSE	High	Master Protein	B2SUM1	Large ribosomal subunit protein bL35 OS=Xanthomonas oryzae pv. oryzae (strain PXO99A) OX=360094 GN=rpmI PE=3 SV=1	0	19.644	51	5	21	5	65	7.6	11.68	22.1	5	protein metabolism;other metabolic processes	translational apparatus;other cell component	other molecular function	Pf01632	79908180	B2SUM1; xop:PXO_01385	rpmI	PXO_01385	0	2.032	0.102759	0.166835	66	134	33.75	44.26	1.13813e+06	2.05476e+06	2.64108e+06	2.6601e+06	2.31155e+06	5.13227e+06	2.09345e+06	4.00212e+06	2.64108e+06	4.67516e+06	5.36571e+06	1.01434e+07	High	High	High	High	High	High
FALSE	High	Master Protein	A0A0K0GI46	Large ribosomal subunit protein uL2 OS=Xanthomonas oryzae pv. oryzae (strain PXO99A) OX=360094 GN=rplB PE=3 SV=1	0	185.435	87	34	235	34	272	29.5	10.71	233.19	34	protein metabolism;other metabolic processes	translational apparatus	nucleic acid binding activity;other molecular function	Pf00181, Pf03947		A0A0K0GI46; xop:PXO_04518	rplB		0	2.025	0.0655939	0.250278	66.1	133.9	44.39	8.19	3.27316e+07	3.51189e+07	1.30269e+08	7.79102e+07	6.81489e+07	7.00878e+07	6.0206e+07	6.84022e+07	1.30269e+08	1.36928e+08	1.58191e+08	1.38521e+08	High	High	High	High	High	High
FALSE	High	Master Protein	A0A0K0GMH6	Translation initiation factor IF-3 OS=Xanthomonas oryzae pv. oryzae (strain PXO99A) OX=360094 GN=infC PE=3 SV=1	0	14.218	25	6	15	6	159	18.4	8.9	0	6	protein metabolism;other metabolic processes	other cell component	nucleic acid binding activity	Pf00707, Pf05198		A0A0K0GMH6; xop:PXO_01384	infC		0	2.021	0.0278678	0.153855	66.2	133.8	36.42	24.67	199169	409062	706744	627148	615232	918979	366347	796743	706744	1.10222e+06	1.42811e+06	1.81626e+06	High	High	High	High	High	High
FALSE	Low	Master Protein	B2STC6	4-hydroxy-3-methylbut-2-enyl diphosphate reductase OS=Xanthomonas oryzae pv. oryzae (strain PXO99A) OX=360094 GN=ispH PE=3 SV=1	0.051	1.644	3	1	2	1	316	34.7	5.45	0	1	other metabolic processes		other molecular function	Pf02401		B2STC6; xop:PXO_05537	ispH	PXO_05537	0	2.018	0.172138	0.330782	66.3	133.7	29.42	40.81	83815.4	59952.7	210569	176980	160417	76969	154168	116772	210569	311044	372369	152121	Peak Found	Peak Found	High	High	Peak Found	Peak Found
FALSE	High	Master Protein	A0A0K0GPU8	3-oxoacyl-[acyl-carrier-protein] synthase 2 OS=Xanthomonas oryzae pv. oryzae (strain PXO99A) OX=360094 GN=PXO_02711 PE=3 SV=1	0	4.663	8	2	3	2	399	41.6	5.54	0	2	other metabolic processes		other molecular function	Pf00109, Pf02801		A0A0K0GPU8; xop:PXO_02711			0	2	#DIV/0!		66.7	133.3	89.75		38568.2	15838.7	207196			71782.2	70941.6	30849.6	207196			141870	Peak Found	Peak Found	High	n/a	n/a	High
FALSE	High	Master Protein	A0A0K0GPW0	Thiol:disulfide interchange protein OS=Xanthomonas oryzae pv. oryzae (strain PXO99A) OX=360094 GN=PXO_02667 PE=3 SV=1	0.001	4.326	8	2	2	2	265	28.1	8.85	0	2		other cell component	other molecular function	Pf10411, Pf13098		A0A0K0GPW0; xop:PXO_02667			0	1.991	0.591685	0.758611	66.9	133.1	94.26	101.94	1.08524e+06	4.24453e+06	1.62021e+06	2261721	657293	7.12142e+06	1.99617e+06	8.26721e+06	1.62021e+06	3.975e+06	1.52575e+06	1.40747e+07	Peak Found	Peak Found	High	Peak Found	Peak Found	High
FALSE	High	Master Protein	A0A0K0GQX3	Dehydrogenase/reductase SDR family member 6 OS=Xanthomonas oryzae pv. oryzae (strain PXO99A) OX=360094 GN=PXO_03264 PE=4 SV=1	0	32.355	40	12	39	12	256	26.9	7.28	18.01	12			other molecular function	Pf13561		A0A0K0GQX3; xop:PXO_03264			0	1.983	0.0192616	0.12134	67	133	25.87	17.93	695593	804915	2.12264e+06	1.76912e+06	1.66606e+06	1.38023e+06	1.27946e+06	1.56776e+06	2.12264e+06	3.10925e+06	3.86736e+06	2.72788e+06	High	High	High	High	High	High
FALSE	High	Master Protein	A0A0K0GPU4	Secreted protein OS=Xanthomonas oryzae pv. oryzae (strain PXO99A) OX=360094 GN=PXO_03105 PE=4 SV=1	0	16.462	15	4	20	4	270	29.8	5.02	17.51	4			other molecular function			A0A0K0GPU4; xop:PXO_03105			0	1.976	0.00556115	0.157202	67.2	132.8	25.13	1.28	841589	705218	2.18631e+06	1.7402e+06	1.29609e+06	1.56111e+06	1.548e+06	1.37358e+06	2.18631e+06	3.05843e+06	3.00856e+06	3.08537e+06	High	High	High	High	High	High
FALSE	High	Master Protein	B2SR15	Acetyl-coenzyme A carboxylase carboxyl transferase subunit alpha OS=Xanthomonas oryzae pv. oryzae (strain PXO99A) OX=360094 GN=accA PE=3 SV=1	0	4.575	7	2	7	2	319	35.4	9.03	0	2	other metabolic processes	other cell component	other molecular function	Pf03255		B2SR15; xop:PXO_01820	accA	PXO_01820	0	1.967	0.0388509	0.152114	67.4	132.6	27.75	18.41	226891	247317	699511	425668	408149	550560	417339	481708	699511	748117	947418	1.08812e+06	Peak Found	High	High	High	High	High
FALSE	High	Master Protein	A0A0K0GL00	Poly(3-hydroxyalkanoate) polymerase subunit PhaE OS=Xanthomonas oryzae pv. oryzae (strain PXO99A) OX=360094 GN=PXO_00928 PE=4 SV=1	0	9.884	8	2	8	2	408	44.1	9.98	2.47	2	other metabolic processes			Pf09712		A0A0K0GL00; xop:PXO_00928			0	1.962	0.000665222	0.0542885	67.5	132.5	0.97	4.48	614597		1.14612e+06	1.35243e+06	939416	1.13024e+06	1.13048e+06		1.14612e+06	2.3769e+06	2.18062e+06	2.23379e+06	High	n/a	High	High	High	High
FALSE	High	Master Protein	A0A0K0GMR0	Transcription termination/antitermination protein NusA OS=Xanthomonas oryzae pv. oryzae (strain PXO99A) OX=360094 GN=nusA PE=1 SV=1	0	81.13	32	23	86	23	495	54.1	4.54	45.75	23	RNA metabolism OR transcription;other metabolic processes;other biological processes	other cell component	nucleic acid binding activity;other molecular function	Pf00575, Pf08529, Pf13184, Pf14520		A0A0K0GMR0; xop:PXO_01302	nusA		0	1.952	0.0575341	0.157557	67.8	132.2	24.24	23.01	3.66061e+06	3.76047e+06	1.04146e+07	8.13296e+06	7.26261e+06	5.31613e+06	6.73325e+06	7.32439e+06	1.04146e+07	1.42938e+07	1.68584e+07	1.05068e+07	High	High	High	High	High	High
FALSE	High	Master Protein	A0A0K0GI60	Alkyl hydroperoxide reductase C OS=Xanthomonas oryzae pv. oryzae (strain PXO99A) OX=360094 GN=PXO_04589 PE=3 SV=1	0	28.712	48	9	21	9	187	20.4	6.87	6.25	9	stress response;other biological processes	other cell component	other molecular function	Pf00578, Pf10417		A0A0K0GI60; xop:PXO_04589			0	1.94	0.0946654	0.174622	68	132	35.33	39.6	437624	603265	1.65977e+06	1.03113e+06	981949	1.92539e+06	804958	1.175e+06	1.65977e+06	1.81222e+06	2.27935e+06	3.80532e+06	High	High	High	High	High	High
FALSE	High	Master Protein	A0A0K0GR64	Entericidin EcnA/B family OS=Xanthomonas oryzae pv. oryzae (strain PXO99A) OX=360094 GN=PXO_02852 PE=3 SV=1	0	15.203	31	2	11	2	39	3.9	8.19	28.49	2	other biological processes	plasma membrane;other membranes		Pf08085		A0A0K0GR64; xop:PXO_02852			0	1.94	0.23319	0.383754	68	132	49.31	6.66	3.74056e+06	8.09509e+06	7.51539e+06	8.41376e+06	6.28114e+06	6.60853e+06	6.88032e+06	1.5767e+07	7.51539e+06	1.47873e+07	1.45801e+07	1.30611e+07	High	High	Peak Found	High	High	High
FALSE	Medium	Master Protein	A0A0K0GHW2	DUF3228 family protein OS=Xanthomonas oryzae pv. oryzae (strain PXO99A) OX=360094 GN=PXO_04342 PE=4 SV=1	0.017	2.189	5	1	4	1	185	21.1	5.95	0	1				Pf11539		A0A0K0GHW2; xop:PXO_04342			0	1.931	0.163508	0.176085	68.2	131.8	17.46	38.53	56707.7		133682	129755	156832	87598.3	104307		133682	228045	364048	173129	Peak Found	n/a	High	High	High	High
FALSE	High	Master Protein	A0A0K0GIF3	Ribose-phosphate pyrophosphokinase OS=Xanthomonas oryzae pv. oryzae (strain PXO99A) OX=360094 GN=prs PE=3 SV=1	0	5.147	10	2	4	2	319	34.6	6.15	0	2	other metabolic processes	other cell component	kinase activity;other molecular function	Pf13793, Pf14572		A0A0K0GIF3; xop:PXO_04542	prs		0	1.915	#DIV/0!		68.6	131.4		43.85			279324	122348	230419	280776			279324	215028	534860	554923	n/a	n/a	High	Peak Found	High	High
FALSE	High	Master Protein	B2SKP3	Histidine--tRNA ligase OS=Xanthomonas oryzae pv. oryzae (strain PXO99A) OX=360094 GN=hisS PE=3 SV=1	0	6.283	5	2	5	2	470	52	5.38	2.33	2	protein metabolism;RNA metabolism OR transcription;other metabolic processes	other cell component	other molecular function	Pf03129, Pf13393		B2SKP3; xop:PXO_00827	hisS	PXO_00827	0	1.908	0.0894518	0.222634	68.8	131.2	39.76	24.6	62184.8	75174.1	242553	158940	160983	116950	114382	146419	242553	279339	373682	231139	Peak Found	Peak Found	High	High	High	High
FALSE	High	Master Protein	A0A0K0GIR9	Peptidoglycan-associated outer membrane lipoprotein OS=Xanthomonas oryzae pv. oryzae (strain PXO99A) OX=360094 GN=PXO_04811 PE=4 SV=1	0	7.686	16	3	13	3	159	16.4	9.28	12.46	3		other membranes		Pf05433		A0A0K0GIR9; xop:PXO_04811			0	1.897	0.0105012	0.155318	69	131	31.96	13.73	220110	403415	719625	666686	588234	781871	404867	785745	719625	1.17171e+06	1.36544e+06	1.54528e+06	High	High	High	High	High	High
FALSE	High	Master Protein	A0A0K0GK53	Inositol-1-monophosphatase OS=Xanthomonas oryzae pv. oryzae (strain PXO99A) OX=360094 GN=PXO_00388 PE=3 SV=1	0	10.073	12	4	13	4	277	30	7.77	11.46	4	other metabolic processes;other biological processes		other molecular function	Pf00459		A0A0K0GK53; xop:PXO_00388			0	1.897	0.120565	0.261749	69	131	42.03	22.4	253795	323515	1.04987e+06	508904	609983	604667	466826	630120	1.04987e+06	894405	1.41593e+06	1.19506e+06	High	High	High	High	High	High
FALSE	High	Master Protein	B2SM83	Acireductone dioxygenase OS=Xanthomonas oryzae pv. oryzae (strain PXO99A) OX=360094 GN=mtnD1 PE=3 SV=1	0	7.528	17	3	13	3	188	21.3	5.34	0	3	other metabolic processes		other molecular function	Pf03079		B2SM83; xop:PXO_00847; xop:PXO_06080	mtnD1; mtnD2	PXO_00847; PXO_06080	0	1.888	0.0914259	0.222634	69.2	130.8	22.34	35.36	263952	386863	719099	772556	696956	384181	485509	753505	719099	1.35778e+06	1.61781e+06	759292	High	High	High	High	High	High
FALSE	Low	Master Protein	A0A0K0GQB2	Peptide methionine sulfoxide reductase MsrB OS=Xanthomonas oryzae pv. oryzae (strain PXO99A) OX=360094 GN=msrB PE=3 SV=1	0.055	1.607	5	1	2	1	154	16.8	5.47	0	1	protein metabolism;other metabolic processes;stress response		other molecular function	Pf01641		A0A0K0GQB2; xop:PXO_03070	msrB		0	1.885	0.492902	0.942828	69.3	130.7	143.86	9.64	81083.6	1398571	197922	199868	160764	214117	149144	2.72404e+06	197922	351270	373175	423178	Peak Found	Peak Found	Peak Found	High	High	Peak Found
FALSE	High	Master Protein	A0A0K0GJ25	Copper chaperone PCu(A)C OS=Xanthomonas oryzae pv. oryzae (strain PXO99A) OX=360094 GN=PXO_04891 PE=4 SV=1	0.005	3.276	8	1	4	1	139	14.3	9.01	0	1				Pf04314		A0A0K0GJ25; xop:PXO_04891			0	1.879	0.0640003	0.144385	69.5	130.5	17.82	38.4	508967	510160	699111	1.6802e+06	757740	738568	936185	993655	699111	2.95298e+06	1.75891e+06	1.4597e+06	Peak Found	Peak Found	High	High	High	High
FALSE	High	Master Protein	B2ST34	Probable protein kinase UbiB OS=Xanthomonas oryzae pv. oryzae (strain PXO99A) OX=360094 GN=ubiB PE=3 SV=1	0.007	2.807	2	1	1	1	557	62.7	9.11	0	1	other metabolic processes;other biological processes	plasma membrane;other membranes	kinase activity;other molecular function	Pf03109		B2ST34; xop:PXO_02769	ubiB	PXO_02769	0	1.872	0.0260104	0.337077	69.6	130.4	31.5	8.54		85399.1	105739	130323	106959	137431		166334	105739	229044	248278	271618	n/a	Peak Found	Peak Found	Peak Found	High	Peak Found
FALSE	Medium	Master Protein	A0A0K0GMX1	Pyrroline-5-carboxylate reductase OS=Xanthomonas oryzae pv. oryzae (strain PXO99A) OX=360094 GN=proC PE=3 SV=1	0.041	1.73	3	1	1	1	286	29.3	5.02	0	1	other metabolic processes	other cell component	other molecular function	Pf03807, Pf14748		A0A0K0GMX1; xop:PXO_01991	proC		0	1.869	0.208908	0.230454	69.7	130.3	19.06	39.13		15067.9	38489.2	22737.3	27068	45664		29348.2	38489.2	39961.1	62831.7	90249.9	n/a	Peak Found	Peak Found	Peak Found	Peak Found	High
FALSE	High	Master Protein	A0A0K0GNJ7	EF hand domain protein OS=Xanthomonas oryzae pv. oryzae (strain PXO99A) OX=360094 GN=PXO_02039 PE=4 SV=1	0	5.171	2	2	2	2	964	105.8	7.42	2.01	2	other metabolic processes		other molecular function	Pf00182		A0A0K0GNJ7; xop:PXO_02039			0	1.86	#DIV/0!		69.9	130.1		64.9			71383.7	175367	57205.3	46191			71383.7	308210	132788	91291.5	n/a	n/a	Peak Found	High	Peak Found	Peak Found
FALSE	High	Master Protein	B2SLH7	Large ribosomal subunit protein bL36 OS=Xanthomonas oryzae pv. oryzae (strain PXO99A) OX=360094 GN=rpmJ PE=3 SV=1	0	39.309	59	8	66	8	41	4.9	12.02	65.12	8	protein metabolism;other metabolic processes	translational apparatus;other cell component	other molecular function	Pf00444	79907908	B2SLH7; xop:PXO_00889	rpmJ	PXO_00889	0	1.858	0.000361463	0.0751492	70	130	11.75	3.78	4.14519e+07	4.36913e+07	6.72038e+07	8.05928e+07	6.02901e+07	7.59428e+07	7.62459e+07	8.50988e+07	6.72038e+07	1.41643e+08	1.39949e+08	1.50093e+08	High	High	High	High	High	High
FALSE	High	Master Protein	B2SJV3	Small ribosomal subunit protein bS16 OS=Xanthomonas oryzae pv. oryzae (strain PXO99A) OX=360094 GN=rpsP PE=3 SV=1	0	29.356	72	7	22	7	85	9.5	10.46	7.43	7	protein metabolism;other metabolic processes	translational apparatus;other cell component	other molecular function	Pf00886	77336559	B2SJV3; xop:PXO_02147	rpsP	PXO_02147	0	1.854	0.0166667	0.141244	70.1	129.9	30.63	17.56	2.84465e+06	5113697	8.30877e+06	8059266	6.63564e+06	9946352	5.2324e+06	9.96011e+06	8.30877e+06	1.41642e+07	1.5403e+07	1.96579e+07	High	High	High	High	High	High
FALSE	High	Master Protein	A0A0K0GJQ2	Putative two-component system regulatory protein with GGDEF domain OS=Xanthomonas oryzae pv. oryzae (strain PXO99A) OX=360094 GN=PXO_00466 PE=4 SV=1	0	7.778	7	2	6	2	414	46.2	5.48	0	2	signal transduction			Pf00072, Pf00990		A0A0K0GJQ2; xop:PXO_00466			0	1.848	0.39168	0.56651	70.2	129.8	67.98	32.38		45483.1	252609		94351.7	176627		88588.9	252609		219014	349085	n/a	Peak Found	High	High	High	High
FALSE	High	Master Protein	A0A0K0GQN5	Dolichol-phosphate mannosyltransferase OS=Xanthomonas oryzae pv. oryzae (strain PXO99A) OX=360094 GN=PXO_02925 PE=4 SV=1	0.001	4.43	10	2	2	2	240	27	10.4	0	2			other molecular function	Pf00535		A0A0K0GQN5; xop:PXO_02925			0	1.845	0.00443042	0.129061	70.3	129.7	23.95	9.05	52223.3	80782.9	134219	138390	123128	125291	96058.7	157343	134219	243222	285811	247624	Peak Found	Peak Found	High	Peak Found	High	Peak Found
FALSE	High	Master Protein	A0A0K0GGL7	Outer membrane protein beta-barrel domain-containing protein OS=Xanthomonas oryzae pv. oryzae (strain PXO99A) OX=360094 GN=PXO_03968 PE=4 SV=1	0	39.911	32	6	56	6	194	21.5	5.02	36.75	6						A0A0K0GGL7; xop:PXO_03968			0	1.829	0.0237534	0.207559	70.7	129.3	34.68	9.81	3.51393e+06	4.9386e+06	1.32361e+07	1.0011e+07	8.3069e+06	8.01197e+06	6.46345e+06	9.61906e+06	1.32361e+07	1.75944e+07	1.92824e+07	1.58348e+07	High	High	High	High	High	High
FALSE	High	Master Protein	B2SUL9	Phenylalanine--tRNA ligase alpha subunit OS=Xanthomonas oryzae pv. oryzae (strain PXO99A) OX=360094 GN=pheS PE=3 SV=1	0	5.013	5	2	5	2	331	37.2	6.04	0	2	protein metabolism;RNA metabolism OR transcription;other metabolic processes	other cell component	nucleic acid binding activity;other molecular function	Pf01409, Pf02912		B2SUL9; xop:PXO_01387	pheS	PXO_01387	0	1.827	0.00420059	0.0838859	70.7	129.3	18.29	12.13	138311	177853	363830	337362	272645	377774	254407	346410	363830	592918	632878	746629	High	High	High	Peak Found	High	Peak Found
FALSE	Medium	Master Protein	A0A0K0GPU5	General secretion pathway protein L OS=Xanthomonas oryzae pv. oryzae (strain PXO99A) OX=360094 GN=PXO_02683 PE=4 SV=1	0.013	2.342	2	1	2	1	373	41.5	9.67	0	1		other membranes		Pf05137		A0A0K0GPU5; xop:PXO_02683			0	1.827	0.063948	0.139094	70.7	129.3	6.58	19.29	206595		417065	304586	313411	398572	380007		417065	535314	727508	787735	Peak Found	n/a	Peak Found	High	High	Peak Found
FALSE	High	Master Protein	A0A0K0GLJ0	Cyclopropane-fatty-acyl-phospholipid synthase OS=Xanthomonas oryzae pv. oryzae (strain PXO99A) OX=360094 GN=PXO_01774 PE=4 SV=1	0.01	2.515	4	1	3	1	356	40.8	6.9	0	1				Pf02353		A0A0K0GLJ0; xop:PXO_01774			0	1.815	#DIV/0!		71.1	128.9		11.39		120543		200701	188708	215592		234785		352734	438039	426094	n/a	Peak Found	n/a	High	High	High
FALSE	High	Master Protein	A0A0K0GLZ3	histidine kinase OS=Xanthomonas oryzae pv. oryzae (strain PXO99A) OX=360094 GN=pilL PE=4 SV=1	0	139.26	16	40	124	39	2301	246.2	4.55	80.44	40	protein metabolism;other metabolic processes;signal transduction;other biological processes	other cell component	kinase activity	Pf00072, Pf01584, Pf01627, Pf02518		A0A0K0GLZ3; xop:PXO_01607	pilL		0	1.803	0.784627	0.917529	71.3	128.7	71.8	67.44	986309	681170	4.85994e+06	550142	1.40952e+06	2.63596e+06	1.8142e+06	1.32674e+06	4.85994e+06	966880	3.27185e+06	5.2097e+06	High	High	High	High	High	High
FALSE	High	Master Protein	A0A0K0GR37	Ankyrin-like protein OS=Xanthomonas oryzae pv. oryzae (strain PXO99A) OX=360094 GN=PXO_02885 PE=4 SV=1	0	12.366	5	5	11	5	1097	115.1	6.39	0	5		other membranes		Pf00023, Pf12796		A0A0K0GR37; xop:PXO_02885			0	1.801	0.0727852	0.205912	71.4	128.6	31.18	20.86	186922	96034.7	238242	188568	218575	217112	343821	187050	238242	331410	507369	429098	High	Peak Found	High	High	High	High
FALSE	High	Master Protein	A0A0K0GL01	Methyl-accepting chemotaxis protein OS=Xanthomonas oryzae pv. oryzae (strain PXO99A) OX=360094 GN=PXO_00916 PE=4 SV=1	0	49.241	23	15	58	15	548	60	9.16	43	15	signal transduction	plasma membrane;other membranes	nucleic acid binding activity	Pf00072, Pf00672, Pf17201		A0A0K0GL01; xop:PXO_00916			0	1.792	0.00818181	0.0862884	71.6	128.4	18.96	14.76	2421420	2.88544e+06	6.5507e+06	5.69949e+06	5.53532e+06	5.09456e+06	4.45392e+06	5.62006e+06	6.5507e+06	1.00169e+07	1.28489e+07	1.00688e+07	High	High	High	High	High	High
FALSE	High	Master Protein	A0A0K0GI00	50S ribosomal protein L6 OS=Xanthomonas oryzae pv. oryzae (strain PXO99A) OX=360094 GN=PXO_04506 PE=3 SV=1	0	31.62	27	8	23	8	143	15.1	9.66	13.09	8	protein metabolism;other metabolic processes	translational apparatus;other cell component	nucleic acid binding activity;other molecular function	Pf00347		A0A0K0GI00; xop:PXO_04506			0	1.792	0.0253163	0.140493	71.6	128.4	24	16.14	1.45223e+06	2.24494e+06	3.60555e+06	2.89198e+06	2.78283e+06	3.55462e+06	2.6712e+06	4.37253e+06	3.60555e+06	5.08269e+06	6.45966e+06	7.02533e+06	High	High	High	High	High	High
FALSE	High	Master Protein	A0A0K0GFW3	DNA 3'-5' helicase OS=Xanthomonas oryzae pv. oryzae (strain PXO99A) OX=360094 GN=PXO_03620 PE=3 SV=1	0	12.694	7	5	14	4	640	71.2	7.21	5.57	5	cell organization and biogenesis		nucleic acid binding activity;other molecular function	Pf00580, Pf13361		A0A0K0GFW3; xop:PXO_03620			0	1.792	0.378538	0.563301	71.6	128.4	47.41	97.83	930451	1.77335e+06	1.53881e+06	1.7448e+06	659784	5.57559e+06	1.71146e+06	3.454e+06	1.53881e+06	3.0665e+06	1.53153e+06	1.10196e+07	High	High	High	High	High	High
FALSE	High	Master Protein	B2SM33	Phosphoribosylaminoimidazole-succinocarboxamide synthase OS=Xanthomonas oryzae pv. oryzae (strain PXO99A) OX=360094 GN=purC PE=3 SV=1	0	17.122	17	6	13	6	308	34.3	5.22	0	6	other metabolic processes		other molecular function	Pf01259		B2SM33; xop:PXO_04200	purC	PXO_04200	0	1.781	0.509333	0.530646	71.9	128.1	81.67	15.55	155063	60646.9	702690	289021	245988	210876	285219	118124	702690	507957	571002	416773	High	High	High	High	High	High
FALSE	High	Master Protein	A0A0K0GFL9	Lipoprotein, putative OS=Xanthomonas oryzae pv. oryzae (strain PXO99A) OX=360094 GN=PXO_03635 PE=4 SV=1	0	6.008	14	2	5	2	155	17.4	9.73	2.23	2						A0A0K0GFL9; xop:PXO_03635			0	1.779	0.0330713	0.139151	72	128	24.05	17.05	376181	503199	635062	700268	484383	784684	691941	980095	635062	1.23073e+06	1.12438e+06	1.55084e+06	High	Peak Found	High	Peak Found	High	High
FALSE	High	Master Protein	A0A0K0GP90	Low molecular weight heat shock protein OS=Xanthomonas oryzae pv. oryzae (strain PXO99A) OX=360094 GN=PXO_02640 PE=3 SV=1	0	5.401	10	1	6	1	158	17.9	6.54	3.57	1				Pf00011		A0A0K0GP90; xop:PXO_02640			0	1.778	0.0579234	0.266678	72	128	42.56	12.16	81750.8	142287	378609	226245	212235	251634	150371	277136	378609	397628	492653	497327	Peak Found	Peak Found	High	High	High	High
FALSE	High	Master Protein	A0A0K0GIX5	Lipoprotein OS=Xanthomonas oryzae pv. oryzae (strain PXO99A) OX=360094 GN=PXO_00162 PE=4 SV=1	0	21.816	16	5	27	5	263	27.4	9.99	38.99	5				Pf01476, Pf01551		A0A0K0GIX5; xop:PXO_00162			0	1.775	0.00318743	0.12134	72.1	127.9	21	8.04	2.98554e+06	2.6004e+06	3.60193e+06	5.73767e+06	3.73288e+06	4.54945e+06	5.49155e+06	5.06488e+06	3.60193e+06	1.0084e+07	8.66496e+06	8.9915e+06	High	High	High	High	High	High
FALSE	High	Master Protein	A0A0K0GHC5	Thiol:disulfide interchange protein DsbA OS=Xanthomonas oryzae pv. oryzae (strain PXO99A) OX=360094 GN=PXO_04434 PE=3 SV=1	0	7.689	9	4	10	4	271	28.5	7.02	1.95	4		other cell component	other molecular function	Pf01323		A0A0K0GHC5; xop:PXO_04434			0	1.764	0.0167696	0.12134	72.3	127.7	7.66	18.09	248814	254382	533552	497436	301534	511480	457664	495468	533552	874250	699938	1.01089e+06	Peak Found	High	High	High	High	High
FALSE	High	Master Protein	A0A0J9WXA3	Transposase (IS4 family) protein OS=Xanthomonas oryzae pv. oryzae (strain PXO99A) OX=360094 GN=PXO_05628 PE=4 SV=1	0	4.841	3	2	3	1	491	55.5	10.26	0	2	DNA metabolism;other metabolic processes		nucleic acid binding activity;other molecular function	Pf01609, Pf05598		A0A0J9WXA3; xop:PXO_05628; xop:PXO_06094			0	1.759	0.00788456	0.0751492	72.5	127.5	14.02	12.46	2.38483e+06	2921517	4.6541e+06	4657400	3.293e+06	4902567	4.38661e+06	5.69033e+06	4.6541e+06	8.18543e+06	7.64389e+06	9.6894e+06	Peak Found	Peak Found	High	Peak Found	Peak Found	Peak Found
FALSE	Medium	Master Protein	B2SHR3	Adenine phosphoribosyltransferase OS=Xanthomonas oryzae pv. oryzae (strain PXO99A) OX=360094 GN=apt PE=3 SV=1	0.018	2.167	4	1	1	1	186	20	5.1	0	1	other metabolic processes	other cell component	other molecular function	Pf00156		B2SHR3; xop:PXO_00395	apt	PXO_00395	0	1.757	#DIV/0!		72.5	127.5		48.52	94318.9			173413	154284	59553.8	173489			304775	358132	117702	Peak Found	n/a	n/a	High	Peak Found	Peak Found
FALSE	High	Master Protein	A0A0K0GMH4	Exopolysaccharide xanthan biosynthesis glucuronosyltransferase GumK OS=Xanthomonas oryzae pv. oryzae (strain PXO99A) OX=360094 GN=gumK PE=4 SV=1	0.004	3.423	5	2	2	2	398	44.4	7.93	0	2			other molecular function			A0A0K0GMH4; xop:PXO_01401	gumK		0	1.748	0.0291467	0.130372	72.8	127.2	18.37	14.21	143908	185462	268179	224056	201905	265505	264701	361230	268179	393781	468674	524742	Peak Found	Peak Found	High	High	Peak Found	Peak Found
FALSE	High	Master Protein	A0A0K0GIJ7	CSD domain-containing protein OS=Xanthomonas oryzae pv. oryzae (strain PXO99A) OX=360094 GN=PXO_04812 PE=4 SV=1	0	16.298	85	6	18	5	61	6.8	9.32	1.73	6		cytosol	nucleic acid binding activity	Pf00313		A0A0K0GIJ7; xop:PXO_04812			0	1.733	0.0746693	0.168555	73.2	126.8	28.56	34.93	343551	562373	1.10127e+06	1.07993e+06	1.15242e+06	662654	631921	1.09535e+06	1.10127e+06	1.898e+06	2.67506e+06	1.30966e+06	High	High	High	High	High	High
FALSE	High	Master Protein	A0A0K0GH33	Putative secreted protein OS=Xanthomonas oryzae pv. oryzae (strain PXO99A) OX=360094 GN=PXO_04191 PE=4 SV=1	0	9.683	16	3	8	3	189	19.8	7.71	3.63	3						A0A0K0GH33; xop:PXO_04191			0	1.731	0.0160406	0.174622	73.2	126.8	31.62	12.02	90471.3	140078	324184	246313	235859	238984	166411	272834	324184	432897	547490	472326	Peak Found	High	High	High	High	High
FALSE	High	Master Protein	A0A0K0GF43	Peptidase M48, Ste24p OS=Xanthomonas oryzae pv. oryzae (strain PXO99A) OX=360094 GN=ste24p PE=3 SV=1	0.002	3.651	4	1	1	1	268	28.6	8.63	0	1	protein metabolism		other molecular function	Pf01435		A0A0K0GF43; xop:PXO_03478	ste24p		0	1.73	0.000545875	0.104558	73.3	126.7	12.61	1.69	148737	164942	352669	319861	234209	281148	273584	321263	352669	562159	543658	555658	Peak Found	Peak Found	High	Peak Found	Peak Found	Peak Found
FALSE	High	Master Protein	A0A0K0GIQ7	Phytase OS=Xanthomonas oryzae pv. oryzae (strain PXO99A) OX=360094 GN=PXO_04860 PE=4 SV=1	0.007	2.794	2	1	2	1	410	44.3	6.73	0	1			other molecular function	Pf03372		A0A0K0GIQ7; xop:PXO_04860			0	1.728	#DIV/0!		73.3	126.7		71.56			237727	400307	177015	58868.6			237727	703544	410898	116347	High	n/a	Peak Found	High	Peak Found	Peak Found
FALSE	High	Master Protein	A0A0K0GNA2	Twitching motility protein OS=Xanthomonas oryzae pv. oryzae (strain PXO99A) OX=360094 GN=PXO_01994 PE=3 SV=1	0.008	2.628	4	1	2	1	376	41.9	7.25	0	1			other molecular function	Pf00437		A0A0K0GNA2; xop:PXO_01994			0	1.727	0.189104	0.314292	73.3	126.7	45.85	24.69	70995.6	56730.2	249141	118327	139384	114089	130588	110495	249141	207960	323545	225485	Peak Found	Peak Found	High	High	Peak Found	Peak Found
FALSE	High	Master Protein	A0A0K0GLS4	YceI like family OS=Xanthomonas oryzae pv. oryzae (strain PXO99A) OX=360094 GN=yceI PE=4 SV=1	0	4.759	10	2	4	2	206	22.1	6	0	2				Pf04264		A0A0K0GLS4; xop:PXO_01689	yceI		0	1.712	0.228825	0.311566	73.8	126.2	8.15	28.32	102538	108676		195742	147352	100402	188607	211672		344019	342042	198433	Peak Found	Peak Found	High	High	High	Peak Found
FALSE	Medium	Master Protein	A0A0K0GPK1	Secreted protein OS=Xanthomonas oryzae pv. oryzae (strain PXO99A) OX=360094 GN=PXO_02592 PE=4 SV=1	0.012	2.388	4	1	4	1	163	17.4	9.32	0	1						A0A0K0GPK1; xop:PXO_02592			0	1.708	0.00241403	0.0809623	73.9	126.1	10.09	2.01	191796	158254	377075	338048	263326		352785	308236	377075	594124	611248		High	Peak Found	High	High	High	n/a
FALSE	High	Master Protein	A0A0K0GJC0	Regulator of pathogenicity factors OS=Xanthomonas oryzae pv. oryzae (strain PXO99A) OX=360094 GN=PXO_00490 PE=3 SV=1	0	8.07	10	3	10	3	425	46.2	7.17	3.53	3	transport	other membranes	transporter activity	Pf04966		A0A0K0GJC0; xop:PXO_00490			0	1.705	0.209774	0.342286	73.9	126.1	27.99	31.65	210632	180801	581029	479495	284574	219884	387432	352151	581029	842718	660570	434578	High	High	High	High	High	High
FALSE	High	Master Protein	A0A0K0GGJ1	3-oxoacyl-synthase III OS=Xanthomonas oryzae pv. oryzae (strain PXO99A) OX=360094 GN=PXO_03957 PE=4 SV=1	0	5.572	7	2	5	2	338	36.4	6.06	5.81	2	other metabolic processes		other molecular function	Pf08541, Pf08545		A0A0K0GGJ1; xop:PXO_03957			0	1.691	0.124226	0.234942	74.3	125.7	24.49	25.29	375487	299946	936207	664429	585946	408026	690664	584215	936207	1.16774e+06	1.36013e+06	806419	High	High	High	Peak Found	High	High
FALSE	High	Master Protein	A0A0K0GR93	Transposase OS=Xanthomonas oryzae pv. oryzae (strain PXO99A) OX=360094 GN=PXO_03291 PE=4 SV=1	0.001	4.384	7	2	4	1	230	25.9	8.9	0	2				Pf05598		A0A0K0GR93; xop:PXO_03291			0	1.686	0.339347	0.511866	74.4	125.6	35.53	43.29	212665	256314	773370	479045	488502	222465	391173	499232	773370	841926	1.13394e+06	439678	High	Peak Found	Peak Found	Peak Found	Peak Found	High
FALSE	High	Master Protein	A0A0K0GNE9	Surface antigen protein OS=Xanthomonas oryzae pv. oryzae (strain PXO99A) OX=360094 GN=PXO_02005 PE=4 SV=1	0	8.3	24	4	8	4	189	20.8	7.28	0	4		other membranes		Pf05433		A0A0K0GNE9; xop:PXO_02005			0	1.678	0.0139215	0.112605	74.7	125.3	7.6	15.45	471983	407522	747107	628054	573928	763602	868157	793743	747107	1.10381e+06	1.33223e+06	1.50918e+06	High	High	High	Peak Found	High	High
FALSE	Medium	Master Protein	B2SKA9	Protein-export protein SecB OS=Xanthomonas oryzae pv. oryzae (strain PXO99A) OX=360094 GN=secB PE=3 SV=1	0.046	1.683	9	1	2	1	171	18.1	4.37	0	1	cell organization and biogenesis;protein metabolism;other metabolic processes;transport	other cell component	other molecular function	Pf02556		B2SKA9; xop:PXO_03970	secB	PXO_03970	0	1.676	0.0267063	0.152075	74.7	125.3	22.52	12.9	412811	613203	951014	984703	575536	806440	759318	1.19435e+06	951014	1.73063e+06	1.33597e+06	1.59384e+06	Peak Found	Peak Found	High	Peak Found	Peak Found	High
FALSE	High	Master Protein	A0A0K0GG24	Xanthomonadin biosynthesis pteridine-dependent deoxygenase like protein OS=Xanthomonas oryzae pv. oryzae (strain PXO99A) OX=360094 GN=pigB PE=4 SV=1	0	10.608	12	4	10	4	335	36.4	6.07	1.95	4				Pf21168		A0A0K0GG24; xop:PXO_03739	pigB		0	1.664	0.032806	0.143531	75.1	124.9	8.83	21.35	293387	303454	644184	450137	423611	615288	539652	591047	644184	791121	983309	1.21605e+06	High	High	High	High	High	High
FALSE	High	Master Protein	B2SMK4	UDP-2,3-diacylglucosamine hydrolase OS=Xanthomonas oryzae pv. oryzae (strain PXO99A) OX=360094 GN=lpxH PE=3 SV=1	0.007	2.778	3	1	4	1	247	26.9	5.08	0	1	other metabolic processes	plasma membrane;other membranes;other cell component	other molecular function	Pf00149		B2SMK4; xop:PXO_02499	lpxH	PXO_02499	0	1.649	0.0394434	0.139151	75.5	124.5	26.03	25.61	205877	323773	613753	481182	436012	701428	378686	630622	613753	845683	1.01209e+06	1.3863e+06	High	Peak Found	High	High	High	Peak Found
FALSE	High	Master Protein	A0A0K0GMJ0	Prepilin-type N-terminal cleavage/methylation domain protein OS=Xanthomonas oryzae pv. oryzae (strain PXO99A) OX=360094 GN=PXO_01322 PE=4 SV=1	0	7.796	8	3	10	3	388	40.8	6.24	0	3	cell cycle OR cell proliferation;cell organization and biogenesis	other membranes		Pf07963, Pf16074		A0A0K0GMJ0; xop:PXO_01322			0	1.647	0.452822	0.527063	75.6	124.4	44.3	22.4	71349.5	62124.7	255751	146315	69994.7	109346	131239	121002	255751	257149	162476	216111	Peak Found	High	High	High	High	High
FALSE	High	Master Protein	A0A0J9WWY9	Flagellar secretion chaperone FliS OS=Xanthomonas oryzae pv. oryzae (strain PXO99A) OX=360094 GN=fliS PE=3 SV=1	0.001	4.304	9	1	2	1	137	14.6	5.45	2.02	1	cell cycle OR cell proliferation;cell organization and biogenesis	cytosol		Pf02561		A0A0J9WWY9; xop:PXO_00999; xop:PXO_06167	fliS		0	1.641	#DIV/0!		75.7	124.3		28.75		176361		320715	356521	245027		343504		563660	827577	484270	n/a	Peak Found	n/a	Peak Found	High	High
FALSE	High	Master Protein	A0A0K0GQH4	Biotin carboxylase OS=Xanthomonas oryzae pv. oryzae (strain PXO99A) OX=360094 GN=accC PE=4 SV=1	0	73.841	42	20	54	20	455	49.3	7.37	18.85	20	other metabolic processes		other molecular function	Pf00289, Pf02785, Pf02786		A0A0K0GQH4; xop:PXO_03004	accC		0	1.636	0.300455	0.422362	75.9	124.1	27.65	75.25	1.15222e+06	1.13053e+06	3.38949e+06	2.04977e+06	1.09685e+06	5.08712e+06	2.11937e+06	2.20198e+06	3.38949e+06	3.60249e+06	2.54606e+06	1.00541e+07	High	High	High	High	High	High
FALSE	High	Master Protein	A0A0K0GG41	Organic hydroperoxide resistance protein OS=Xanthomonas oryzae pv. oryzae (strain PXO99A) OX=360094 GN=ohr PE=3 SV=1	0	44.362	35	7	33	7	142	14.4	5.48	29.84	7	stress response			Pf02566		A0A0K0GG41; xop:PXO_03888	ohr		0	1.635	0.118586	0.253461	75.9	124.1	28.59	19.66	1.3946e+06	1.78048e+06	4.58544e+06	2.28255e+06	2.44215e+06	2.96822e+06	2.5652e+06	3.4679e+06	4.58544e+06	4.01161e+06	5.66884e+06	5.86637e+06	High	High	High	High	High	High
FALSE	High	Master Protein	A0A0K0GF79	2-keto-3-deoxygluconate kinase OS=Xanthomonas oryzae pv. oryzae (strain PXO99A) OX=360094 GN=PXO_03455 PE=4 SV=1	0.005	3.389	4	1	2	1	340	36.3	6.42	0	1	other metabolic processes		kinase activity	Pf00294		A0A0K0GF79; xop:PXO_03455			0	1.633	0.427407	0.673741	76	124	72.33	12.04		49653.9	299189	170050	119659	118879		96712.4	299189	298864	277759	234951	n/a	Peak Found	Peak Found	High	Peak Found	High
FALSE	High	Master Protein	A0A0K0GI91	Ribosome-binding ATPase YchF OS=Xanthomonas oryzae pv. oryzae (strain PXO99A) OX=360094 GN=ychF PE=3 SV=1	0	6.689	8	3	3	3	363	38.9	5.11	0	3			translation activity;other molecular function	Pf01926, Pf06071		A0A0K0GI91; xop:PXO_04539	ychF		0	1.619	0.0439845	0.262135	76.4	123.6	39.6	5.95	67267.1	148275	213475	213258	148857	169144	123730	288801	213475	374804	345535	334295	Peak Found	Peak Found	Peak Found	High	High	High
FALSE	High	Master Protein	A0A0K0GLG1	GTN Reductase OS=Xanthomonas oryzae pv. oryzae (strain PXO99A) OX=360094 GN=PXO_01763 PE=4 SV=1	0	36.44	31	11	50	11	372	40.3	5.36	25.42	11			other molecular function	Pf00724		A0A0K0GLG1; xop:PXO_01763			0	1.614	0.0144812	0.141202	76.5	123.5	1.63	15.43	611967	577092	1.09342e+06	1.14368e+06	781516	744756	1.12564e+06	1.12402e+06	1.09342e+06	2.01002e+06	1.8141e+06	1.47193e+06	High	High	High	High	High	High
FALSE	High	Master Protein	A0A0K0GGM4	YceI like family OS=Xanthomonas oryzae pv. oryzae (strain PXO99A) OX=360094 GN=yceI PE=4 SV=1	0.005	3.161	4	1	5	1	254	25.8	6.39	3.79	1				Pf04264		A0A0K0GGM4; xop:PXO_03910	yceI		0	1.613	0.0251082	0.130372	76.5	123.5	21.58	17.64	1.59399e+06	2.17445e+06	4499153	3.21972e+06	2.94241e+06	4.0868e+06	2.93196e+06	4.23524e+06	4499153	5.65869e+06	6.83009e+06	8.07712e+06	High	Peak Found	High	High	High	High
FALSE	High	Master Protein	A0A0K0GM84	Glutathione synthetase OS=Xanthomonas oryzae pv. oryzae (strain PXO99A) OX=360094 GN=gshB PE=3 SV=1	0.004	3.472	3	1	4	1	316	34.4	5.81	0	1	other metabolic processes		other molecular function	Pf02951, Pf02955		A0A0K0GM84; xop:PXO_01601	gshB		0	1.612	0.0182948	0.152114	76.6	123.4	1.68	15.44	192382	182266	364797	325627	264275	228365	353863	355004	364797	572294	613450	451339	High	High	Peak Found	High	Peak Found	High
FALSE	High	Master Protein	A0A0K0GLN6	Probable S-methyl-5'-thioinosine phosphorylase OS=Xanthomonas oryzae pv. oryzae (strain PXO99A) OX=360094 GN=PXO_01730 PE=3 SV=1	0	7.597	9	2	4	2	243	25.5	6.13	4.64	2	other metabolic processes		other molecular function	Pf01048		A0A0K0GLN6; xop:PXO_01730			0	1.611	0.55442	0.79239	76.6	123.4	22.95	40.18	108186	107597	297362	202995	145443	76724.9	198995	209570	297362	356767	337610	151639	Peak Found	Peak Found	High	Peak Found	High	High
FALSE	High	Master Protein	A0A0K0GJ69	DNA topoisomerase 4 subunit B OS=Xanthomonas oryzae pv. oryzae (strain PXO99A) OX=360094 GN=parE PE=3 SV=1	0	45.579	20	16	29	16	629	69.5	6.51	22.22	16	cell cycle OR cell proliferation;cell organization and biogenesis;DNA metabolism;other metabolic processes	other cell component	nucleic acid binding activity;other molecular function	Pf00204, Pf00986, Pf01751, Pf02518		A0A0K0GJ69; xop:PXO_00177	parE		0	1.609	0.60543	0.606876	76.7	123.3	58.13	25.01	9.82907e+06	2.43447e+07	1.96609e+07	1.79984e+07	1.18562e+07	2.2288e+07	1.80794e+07	4.74169e+07	1.96609e+07	3.16325e+07	2.75213e+07	4.40498e+07	High	High	High	High	Peak Found	High
FALSE	High	Master Protein	A0A0K0GG82	AMP-ligase OS=Xanthomonas oryzae pv. oryzae (strain PXO99A) OX=360094 GN=PXO_03741 PE=4 SV=1	0	10.23	6	3	12	3	501	53.1	7.87	17.12	3			other molecular function	Pf00501		A0A0K0GG82; xop:PXO_03741			0	1.595	0.0297457	0.139225	77.1	122.9	19.45	15.63	333027	419562	908598	589318	610325	659442	612564	817193	908598	1.03573e+06	1.41672e+06	1.30332e+06	High	High	High	High	High	High
FALSE	High	Master Protein	B2SQT1	Small ribosomal subunit protein uS13 OS=Xanthomonas oryzae pv. oryzae (strain PXO99A) OX=360094 GN=rpsM PE=3 SV=1	0	79.517	72	19	103	19	118	13.4	11.46	136.95	19	protein metabolism;other metabolic processes	translational apparatus;other cell component	nucleic acid binding activity;other molecular function	Pf00416	79906461	B2SQT1; xop:PXO_04499	rpsM	PXO_04499	0	1.591	0.049634	0.158162	77.2	122.8	10.74	19.19	3.78651e+07	4.26294e+07	68943856	7.4518e+07	3.82178e+07	5.60544e+07	6.96484e+07	8.30306e+07	68943856	1.30966e+08	8.87134e+07	1.10786e+08	High	High	High	High	High	High
FALSE	High	Master Protein	A0A0K0GJU2	Phosphate-binding protein PstS OS=Xanthomonas oryzae pv. oryzae (strain PXO99A) OX=360094 GN=pstS PE=3 SV=1	0	15.63	13	4	14	4	363	37.6	6.81	23.98	4	transport	plasma membrane;other membranes	other molecular function	Pf12849		A0A0K0GJU2; xop:PXO_05583	pstS		0	1.582	0.000172809	0.0631638	77.5	122.5	1.54	4.77	550881	509764	983256	884864	676700	857647	1.01328e+06	992882	983256	1.55516e+06	1.57079e+06	1.69505e+06	High	High	High	High	High	High
FALSE	Medium	Master Protein	A0A0K0GMC2	Exopolysaccharide xanthan biosynthesis pyruvyl transferase GumL OS=Xanthomonas oryzae pv. oryzae (strain PXO99A) OX=360094 GN=gumL PE=4 SV=1	0.01	2.509	3	1	4	1	264	29.4	6.65	0	1			other molecular function	Pf04230		A0A0K0GMC2; xop:PXO_01402	gumL		0	1.581	0.340383	0.480646	77.5	122.5	33.67	33.18	183838	326526	410210	368976	351340	204714	338149	635984	410210	648480	815551	404596	High	Peak Found	High	High	Peak Found	High
FALSE	High	Master Protein	A0A0K0GQT3	Glucose-6-phosphate 1-dehydrogenase OS=Xanthomonas oryzae pv. oryzae (strain PXO99A) OX=360094 GN=zwf PE=3 SV=1	0	28.342	17	9	29	9	585	64.7	9.64	14.97	9	other metabolic processes		other molecular function	Pf00479, Pf02781		A0A0K0GQT3; xop:PXO_02888	zwf		0	1.579	0.115286	0.342848	77.6	122.4	46.96	6.69	308652	512123	1.5368e+06	895967	656808	875858	567728	997477	1.5368e+06	1.57467e+06	1.52462e+06	1.73104e+06	High	High	High	High	High	High
FALSE	High	Master Protein	B2SNH3	3-isopropylmalate dehydratase small subunit OS=Xanthomonas oryzae pv. oryzae (strain PXO99A) OX=360094 GN=leuD PE=3 SV=1	0	10.734	21	4	10	4	215	24.3	5.08	1.92	4	other metabolic processes	cytosol	other molecular function	Pf00694		B2SNH3; xop:PXO_02612	leuD	PXO_02612	0	1.578	0.190326	0.271243	77.6	122.4	28.02	40.77	203496	193600	593177	625564	236927	301132	374307	377080	593177	1.09944e+06	549968	595155	High	High	High	High	High	High
FALSE	High	Master Protein	B2SIV0	Small ribosomal subunit protein bS6 OS=Xanthomonas oryzae pv. oryzae (strain PXO99A) OX=360094 GN=rpsF PE=3 SV=1	0	13.831	29	3	12	3	143	16.4	5.29	4.35	3	protein metabolism;other metabolic processes	translational apparatus;other cell component	nucleic acid binding activity;other molecular function	Pf01250		B2SIV0; xop:PXO_00746	rpsF	PXO_00746	0	1.575	0.0284083	0.157557	77.7	122.3	27.98	16.54	577020	798879	1.89943e+06	1.39473e+06	1.38198e+06	1.22548e+06	1.06136e+06	1.556e+06	1.89943e+06	2.45125e+06	3.20792e+06	2.42203e+06	High	High	High	High	High	High
FALSE	High	Master Protein	A0A0K0GK86	6-phosphogluconolactonase OS=Xanthomonas oryzae pv. oryzae (strain PXO99A) OX=360094 GN=pgl PE=3 SV=1	0	4.839	7	2	7	2	239	26	6.33	1.61	2	other metabolic processes		other molecular function	Pf01182		A0A0K0GK86; xop:PXO_00610	pgl		0	1.565	0.00768996	0.0944832	78	122	12.41	7.74	256572	227482	560160	381002	336727	373793	471934	443073	560160	669615	781629	738762	High	High	Peak Found	High	High	High
FALSE	Medium	Master Protein	A0A0K0GM41	Putative regulatory protein, FmdB family OS=Xanthomonas oryzae pv. oryzae (strain PXO99A) OX=360094 GN=fmdB PE=4 SV=1	0.019	2.12	8	1	4	1	97	10.1	8.16	0	1				Pf09723		A0A0K0GM41; xop:PXO_01549	fmdB		0	1.557	0.410786	0.77185	78.2	121.8	21.09	79.59	193891	253089	340676	167159		531326	356639	492949	340676	293783		1.05011e+06	High	High	Peak Found	High	n/a	High
FALSE	High	Master Protein	B2SQU5	Protein GrpE OS=Xanthomonas oryzae pv. oryzae (strain PXO99A) OX=360094 GN=grpE PE=3 SV=1	0	4.634	8	2	4	2	172	18.9	4.89	0	2	protein metabolism;other metabolic processes	other cell component	other molecular function	Pf01025		B2SQU5; xop:PXO_01184	grpE	PXO_01184	0	1.546	0.267141	0.592017	78.5	121.5	48.87	14.09	171799		649751	398655	327273	289835	316004		649751	700640	759684	572827	Peak Found	n/a	High	High	Peak Found	Peak Found
FALSE	High	Master Protein	B2SIT8	Kynureninase OS=Xanthomonas oryzae pv. oryzae (strain PXO99A) OX=360094 GN=kynU PE=3 SV=1	0	6.865	7	3	5	3	423	46.1	6.61	0	3	other metabolic processes	other cell component	other molecular function	Pf00266		B2SIT8; xop:PXO_00758	kynU	PXO_00758	0	1.54	0.247176	0.22719	78.7	121.3	17.63	45.14		107034	162252	161192	108558	277713		208474	162252	283297	251991	548869	High	Peak Found	High	High	High	Peak Found
FALSE	Medium	Master Protein	A0A0K0GL88	histidine kinase OS=Xanthomonas oryzae pv. oryzae (strain PXO99A) OX=360094 GN=PXO_01692 PE=4 SV=1	0.027	1.945	1	1	1	1	921	101.2	6.52	0	1	protein metabolism;other metabolic processes;signal transduction	other membranes	kinase activity	Pf00072, Pf00512, Pf02518, Pf07495		A0A0K0GL88; xop:PXO_01692			0	1.526	0.356164	0.448585	79.2	120.8	1.16	41.01	197149		356715	312187	325194	158473	362632		356715	548672	754859	313204	Peak Found	n/a	High	Peak Found	Peak Found	Peak Found
FALSE	High	Master Protein	B2SRM8	2,3-bisphosphoglycerate-dependent phosphoglycerate mutase OS=Xanthomonas oryzae pv. oryzae (strain PXO99A) OX=360094 GN=gpmA PE=3 SV=1	0	22.209	27	6	19	6	249	27.9	6.8	2.69	6	other metabolic processes		other molecular function	Pf00300		B2SRM8; xop:PXO_04761	gpmA	PXO_04761	0	1.524	0.0229372	0.173789	79.2	120.8	19.77	6.21	948543	793593	2.25432e+06	1.5128e+06	1.08846e+06	1.4456e+06	1.74473e+06	1.54571e+06	2.25432e+06	2.65877e+06	2.52659e+06	2.85708e+06	High	High	High	High	High	High
FALSE	High	Master Protein	A0A0K0GHD5	Thioredoxin domain-containing protein OS=Xanthomonas oryzae pv. oryzae (strain PXO99A) OX=360094 GN=PXO_04423 PE=4 SV=1	0	6.822	10	3	9	3	314	34.7	8.76	5.42	3						A0A0K0GHD5; xop:PXO_04423			0	1.518	0.969655	0.877796	79.4	120.6	64.66	32.21	236097	88944.2	140107	187674	113299	84722.7	434272	173239	140107	329840	262996	167445	High	High	High	High	High	High
FALSE	High	Master Protein	B2SQS1	Large ribosomal subunit protein uL24 OS=Xanthomonas oryzae pv. oryzae (strain PXO99A) OX=360094 GN=rplX PE=3 SV=1	0	70.281	80	16	64	16	105	11.2	10.15	47.92	16	protein metabolism;other metabolic processes	translational apparatus;other cell component	nucleic acid binding activity;other molecular function	Pf00467, Pf17136		B2SQS1; xop:PXO_04510	rplX	PXO_04510	0	1.513	0.305869	0.439233	79.6	120.4	46.03	30.03	1.23486e+06	703620	3.57198e+06	1.95505e+06	1.91866e+06	1.21182e+06	2.27137e+06	1.37046e+06	3.57198e+06	3.43603e+06	4.4537e+06	2.39503e+06	High	High	High	High	High	High
FALSE	Medium	Master Protein	A0A0K0GI30	Two-component system regulatory protein OS=Xanthomonas oryzae pv. oryzae (strain PXO99A) OX=360094 GN=PXO_04659 PE=4 SV=1	0.015	2.282	5	1	2	1	237	26.8	5.82	0	1	signal transduction;other biological processes		nucleic acid binding activity	Pf00072, Pf00486		A0A0K0GI30; xop:PXO_04659			0	1.513	#DIV/0!		79.6	120.4		85.87			110677	52016.3	72152.3	252849			110677	91419.2	167484	499729	n/a	n/a	High	Peak Found	Peak Found	High
FALSE	High	Master Protein	A0A0K0GIS0	Pilin OS=Xanthomonas oryzae pv. oryzae (strain PXO99A) OX=360094 GN=PXO_04886 PE=3 SV=1	0	35.739	28	5	36	5	141	14.4	8.81	39.77	5	cell adhesion	other membranes;other cell component		Pf00114, Pf07963		A0A0K0GIS0; xop:PXO_04886			0	1.502	0.0199971	0.117085	79.9	120.1	14.11	12.33	9.83563e+06	6.98534e+06	16270850	1.39082e+07	9007441	1.35607e+07	1.80915e+07	1.36056e+07	16270850	2.44438e+07	2.09086e+07	2.68012e+07	High	High	High	High	High	High
FALSE	High	Master Protein	A0A0K0GQW7	Arginase OS=Xanthomonas oryzae pv. oryzae (strain PXO99A) OX=360094 GN=rocF PE=3 SV=1	0	35.823	19	7	41	7	307	33.1	5.49	13.32	7	other metabolic processes		other molecular function	Pf00491		A0A0K0GQW7; xop:PXO_02850	rocF		0	1.498	0.115965	0.222634	80.1	119.9	21.49	28.84	1.38081e+06	2.01995e+06	3.26353e+06	2.7818e+06	2.89853e+06	1.92089e+06	2.53983e+06	3.93433e+06	3.26353e+06	4.88904e+06	6.72822e+06	3.79644e+06	High	High	High	High	High	High
FALSE	High	Master Protein	B2SJY0	Phosphoribosylformylglycinamidine cyclo-ligase OS=Xanthomonas oryzae pv. oryzae (strain PXO99A) OX=360094 GN=purM PE=3 SV=1	0.001	3.872	4	1	4	1	341	35.8	5.08	0	1	other metabolic processes	other cell component	other molecular function	Pf00586, Pf02769		B2SJY0; xop:PXO_02241	purM	PXO_02241	0	1.492	0.0455567	0.249247	80.3	119.7	30.83	4.74	319959	448472	1.11845e+06	713210	593213	659378	588526	873503	1.11845e+06	1.25347e+06	1.377e+06	1.30319e+06	High	High	Peak Found	High	Peak Found	High
FALSE	High	Master Protein	A0A0K0GK47	Polyphosphate-selective porin O OS=Xanthomonas oryzae pv. oryzae (strain PXO99A) OX=360094 GN=PXO_00788 PE=4 SV=1	0	12.623	8	3	11	3	416	45.1	5.58	1.75	3				Pf07396		A0A0K0GK47; xop:PXO_00788			0	1.491	0.266834	0.464924	80.3	119.7	12.75	26.54	206703	233394	357746	338405	244189	177279	380206	454590	357746	594751	566825	350372	High	High	High	High	High	High
FALSE	High	Master Protein	B2SLL1	Ribonuclease PH OS=Xanthomonas oryzae pv. oryzae (strain PXO99A) OX=360094 GN=rph PE=3 SV=1	0	5.79	12	3	7	3	241	25.9	6.7	0	3	RNA metabolism OR transcription;other metabolic processes		nucleic acid binding activity;other molecular function	Pf01138, Pf03725		B2SLL1; xop:PXO_02369	rph	PXO_02369	0	1.49	0.115964	0.28991	80.3	119.7	38.37	21.41	236629	512354	793931	528887	618643	598406	435250	997928	793931	929526	1.43603e+06	1.18268e+06	Peak Found	Peak Found	High	High	High	High
FALSE	High	Master Protein	A0A0J9WWV4	Outer-membrane lipoprotein carrier protein OS=Xanthomonas oryzae pv. oryzae (strain PXO99A) OX=360094 GN=lolA PE=3 SV=1	0	12.23	16	5	10	5	216	23.8	8.82	4.09	5	transport;other biological processes	other cell component		Pf03548		A0A0J9WWV4; xop:PXO_01040; xop:PXO_06126	lolA		0	1.481	0.492195	0.56627	80.6	119.4	43.19	25.66	555005	242988	556045	607870	354725	322338	1.02087e+06	473275	556045	1.06834e+06	823406	637066	High	High	High	High	High	Peak Found
FALSE	Medium	Master Protein	A0A0K0GID2	Two-component system sensor protein OS=Xanthomonas oryzae pv. oryzae (strain PXO99A) OX=360094 GN=PXO_04460 PE=4 SV=1	0.029	1.89	2	1	1	1	378	41.6	6.93	0	1	protein metabolism;other metabolic processes;signal transduction	other membranes	kinase activity;other molecular function	Pf02518, Pf07730		A0A0K0GID2; xop:PXO_04460			0	1.472	0.755749	0.918911	80.9	119.1	93.33	104.06	55187	101628	659827	64679	321747		101510	197945	659827	113674	746856		Peak Found	Peak Found	Peak Found	Peak Found	High	n/a
FALSE	High	Master Protein	A0A0K0GJZ9	Secreted protein OS=Xanthomonas oryzae pv. oryzae (strain PXO99A) OX=360094 GN=PXO_00450 PE=4 SV=1	0.007	2.784	6	1	1	1	172	18.4	5.49	0	1						A0A0K0GJZ9; xop:PXO_00450			0	1.469	0.08355	0.2668	81	119	18.66	24.3	342800	326231	448315	626799		393925	630540	635409	448315	1.10161e+06		778551	Peak Found	Peak Found	Peak Found	High	n/a	Peak Found
FALSE	Medium	Master Protein	B2STN6	Putative pterin-4-alpha-carbinolamine dehydratase OS=Xanthomonas oryzae pv. oryzae (strain PXO99A) OX=360094 GN=PXO_01523 PE=3 SV=1	0.012	2.37	13	1	1	1	118	13.2	6.4	0	1	other metabolic processes		other molecular function	Pf01329		B2STN6; xop:PXO_01523		PXO_01523	0	1.469	0.739612	0.941554	81	119	96.7	14.46	51898	77707.6	585630	107880	95770.2	128398	95460.2	151353	585630	189600	222307	253764	Peak Found	Peak Found	High	Peak Found	Peak Found	Peak Found
FALSE	High	Master Protein	B2SU25	Large ribosomal subunit protein bL33 OS=Xanthomonas oryzae pv. oryzae (strain PXO99A) OX=360094 GN=rpmG PE=3 SV=1	0	22.598	64	4	21	4	55	6.4	10.17	9.88	4	protein metabolism;other metabolic processes	translational apparatus;other cell component	other molecular function	Pf00471		B2SU25; xop:PXO_03239	rpmG	PXO_03239	0	1.452	0.797845	0.707646	81.6	118.4	62.28	12.88	396378	1.26763e+06	1.16391e+06	776743	727881	884228	729090	2.46901e+06	1.16391e+06	1.36513e+06	1.6896e+06	1.74758e+06	High	High	High	High	High	High
FALSE	High	Master Protein	B2SMP6	Malate dehydrogenase OS=Xanthomonas oryzae pv. oryzae (strain PXO99A) OX=360094 GN=mdh PE=3 SV=1	0	17.538	16	6	20	6	328	34.9	5.57	25.04	6	other metabolic processes		other molecular function	Pf00056, Pf02866		B2SMP6; xop:PXO_02545	mdh	PXO_02545	0	1.451	0.150279	0.305216	81.6	118.4	31.02	19.94	1.98551e+06	1.25679e+06	4.67367e+06	3.01454e+06	2.62127e+06	2.04957e+06	3.65212e+06	2.44788e+06	4.67367e+06	5.29808e+06	6.08464e+06	4.05076e+06	High	High	High	High	High	High
FALSE	High	Master Protein	B2SQR0	Large ribosomal subunit protein uL3 OS=Xanthomonas oryzae pv. oryzae (strain PXO99A) OX=360094 GN=rplC PE=3 SV=2	0	48.744	50	14	50	14	216	22.9	10.13	27.21	14	protein metabolism;other metabolic processes	translational apparatus;other cell component	nucleic acid binding activity;other molecular function	Pf00297		B2SQR0; xop:PXO_04521	rplC	PXO_04521	0	1.45	0.0196681	0.139094	81.6	118.4	16.24	10.25	3.40401e+06	4.42454e+06	8.14505e+06	5.7285e+06	5.0889e+06	6.21449e+06	6.26127e+06	8.61782e+06	8.14505e+06	1.00679e+07	1.18126e+07	1.22823e+07	High	High	High	High	High	High
FALSE	High	Master Protein	A0A0K0GL61	Glutathione peroxidase OS=Xanthomonas oryzae pv. oryzae (strain PXO99A) OX=360094 GN=PXO_01222 PE=3 SV=1	0	4.912	12	2	7	2	185	20.3	9.19	1.86	2	stress response;other biological processes		other molecular function	Pf00255		A0A0K0GL61; xop:PXO_01222			0	1.447	0.139523	0.287492	81.7	118.3	30.46	17.59	308570	397347	1.05185e+06	533985	482564	675992	567579	773924	1.05185e+06	938485	1.12015e+06	1.33602e+06	Peak Found	High	High	High	Peak Found	High
FALSE	High	Master Protein	A0A0K0GLM2	Serine protease OS=Xanthomonas oryzae pv. oryzae (strain PXO99A) OX=360094 GN=PXO_01745 PE=3 SV=1	0	38.422	10	8	37	8	942	97	6.6	34.3	8	protein metabolism		other molecular function	Pf00082, Pf03797, Pf12951		A0A0K0GLM2; xop:PXO_01745			0	1.445	0.408171	0.573001	81.8	118.2	18.66	22.98	2.27362e+06	1.5423e+06	3.1481e+06	2.62835e+06	1.28129e+06	2.30115e+06	4.18206e+06	3.00398e+06	3.1481e+06	4.61936e+06	2.97419e+06	4.54798e+06	High	High	High	High	High	High
FALSE	High	Master Protein	A0A0K0GP03	50S ribosomal protein L31 OS=Xanthomonas oryzae pv. oryzae (strain PXO99A) OX=360094 GN=rpmE PE=3 SV=1	0	8.186	32	2	6	2	76	8.9	9.28	4.6	2	protein metabolism;other metabolic processes	translational apparatus;other cell component	other molecular function	Pf01197		A0A0K0GP03; xop:PXO_02360	rpmE		0	1.441	0.388575	0.486627	81.9	118.1	45.23	21.22	594961	1.34329e+06	1.50879e+06	1.03545e+06	936817	1.39967e+06	1.09436e+06	2.61637e+06	1.50879e+06	1.81982e+06	2.17459e+06	2.7663e+06	High	High	High	Peak Found	High	Peak Found
FALSE	High	Master Protein	A0A0K0GK89	Peptidyl-prolyl cis-trans isomerase OS=Xanthomonas oryzae pv. oryzae (strain PXO99A) OX=360094 GN=PXO_00779 PE=3 SV=1	0	36.279	30	9	35	9	232	24.9	9.39	27.18	9	protein metabolism;other metabolic processes		other molecular function	Pf00254, Pf01346		A0A0K0GK89; xop:PXO_00779			0	1.434	0.0691497	0.216732	82.2	117.8	20.65	13.62	1.16898e+06	1.45442e+06	3.27947e+06	1.85493e+06	1.75005e+06	2.14998e+06	2.15021e+06	2.83282e+06	3.27947e+06	3.26007e+06	4.06231e+06	4.24921e+06	High	High	High	High	High	High
FALSE	High	Master Protein	A0A0K0GLA8	UTP--glucose-1-phosphate uridylyltransferase OS=Xanthomonas oryzae pv. oryzae (strain PXO99A) OX=360094 GN=PXO_00897 PE=3 SV=1	0	17.065	19	5	23	5	272	29.4	5.22	18.04	5	other metabolic processes		other molecular function	Pf00483		A0A0K0GLA8; xop:PXO_00897			0	1.43	0.390563	0.498493	82.3	117.7	36.16	26.8	456904	541368	1.6678e+06	633670	829772	762916	840422	1.05444e+06	1.6678e+06	1.11368e+06	1.92611e+06	1.50782e+06	High	High	High	High	High	High
FALSE	High	Master Protein	A0A0K0GR58	Toluene tolerance protein OS=Xanthomonas oryzae pv. oryzae (strain PXO99A) OX=360094 GN=PXO_03209 PE=4 SV=1	0	4.537	9	2	6	2	183	19	6.09	0	2	transport			Pf02470		A0A0K0GR58; xop:PXO_03209			0	1.428	0.209238	0.39811	82.4	117.6	53.31	34.28	137562	460904	760342	394614	467594	721090	253029	897718	760342	693539	1.08541e+06	1.42516e+06	Peak Found	High	High	High	Peak Found	High
FALSE	High	Master Protein	A0A0K0GJI8	Major cold shock protein OS=Xanthomonas oryzae pv. oryzae (strain PXO99A) OX=360094 GN=PXO_00399 PE=4 SV=1	0	22.189	67	5	35	4	61	6.7	8.62	53.29	5		cytosol	nucleic acid binding activity	Pf00313		A0A0K0GJI8; xop:PXO_00399			0	1.426	0.147655	0.296574	82.4	117.6	26.35	21.8	5888020	9.55083e+06	1.67126e+07	9.34161e+06	1.09011e+07	1.20579e+07	1.08303e+07	1.86024e+07	1.67126e+07	1.6418e+07	2.53042e+07	2.38311e+07	High	High	High	High	High	High
FALSE	High	Master Protein	A0A0K0GI18	Inner membrane protein OS=Xanthomonas oryzae pv. oryzae (strain PXO99A) OX=360094 GN=PXO_04472 PE=4 SV=1	0	21.755	14	8	24	8	532	59.2	7.53	13.19	8		plasma membrane;other membranes	other molecular function	Pf00884, Pf08019		A0A0K0GI18; xop:PXO_04472			0	1.426	0.329184	0.495112	82.4	117.6	27.53	50.61	447308	315599	474098	498796	230314	761248	822771	614703	474098	876639	534616	1.50453e+06	High	High	High	High	High	High
FALSE	High	Master Protein	B2SQS7	Small ribosomal subunit protein uS5 OS=Xanthomonas oryzae pv. oryzae (strain PXO99A) OX=360094 GN=rpsE PE=3 SV=1	0	82.806	72	17	101	17	180	19.2	10.35	107.5	17	protein metabolism;other metabolic processes	translational apparatus	nucleic acid binding activity;other molecular function	Pf00333, Pf03719	79906457	B2SQS7; xop:PXO_04503	rpsE	PXO_04503	0	1.425	0.0841431	0.2274	82.5	117.5	20.5	9.52	2.00014e+07	2.43227e+07	3.18582e+07	2.98263e+07	1.96136e+07	2.77729e+07	3.67903e+07	4.7374e+07	3.18582e+07	5.242e+07	4.55282e+07	5.48901e+07	High	High	High	High	High	High
FALSE	High	Master Protein	A0A0K0GNY4	DUF3108 domain-containing protein OS=Xanthomonas oryzae pv. oryzae (strain PXO99A) OX=360094 GN=PXO_02236 PE=4 SV=1	0	16.603	20	4	17	4	218	23.9	9.38	5.32	4				Pf11306		A0A0K0GNY4; xop:PXO_02236			0	1.423	0.978998	0.922663	82.6	117.4	52.22	30.67	1.27286e+06	468311	1.14817e+06	1.04735e+06	703675	491129	2.34128e+06	912144	1.14817e+06	1.84073e+06	1.63341e+06	970665	High	High	High	High	High	High
FALSE	High	Master Protein	B2SHF6	Polyamine aminopropyltransferase OS=Xanthomonas oryzae pv. oryzae (strain PXO99A) OX=360094 GN=speE PE=3 SV=1	0	14.096	12	5	21	5	285	31.5	5.25	5.2	5	other metabolic processes	other cell component	other molecular function	Pf01564, Pf17284		B2SHF6; xop:PXO_03650	speE	PXO_03650	0	1.421	0.205707	0.350483	82.6	117.4	16.95	27.53	466998	394159	1.06454e+06	694421	668576	445936	858987	767715	1.06454e+06	1.22045e+06	1.55194e+06	881344	High	High	High	High	High	High
FALSE	Medium	Master Protein	A0A0K0GN94	Phenazine biosynthesis PhzF family protein OS=Xanthomonas oryzae pv. oryzae (strain PXO99A) OX=360094 GN=phzF PE=3 SV=1	0.039	1.797	4	1	3	1	293	31.3	6.35	0	1	other metabolic processes		other molecular function	Pf02567		A0A0K0GN94; xop:PXO_02007	phzF		0	1.42	0.175107	0.322662	82.7	117.3	19.25	26.9	120703	85666.3	246402	179337	157771	106036	222020	166855	246402	315187	366226	209569	High	Peak Found	Peak Found	High	High	Peak Found
FALSE	High	Master Protein	A0A0K0GF98	Lipoprotein, putative OS=Xanthomonas oryzae pv. oryzae (strain PXO99A) OX=360094 GN=PXO_03322 PE=4 SV=1	0.01	2.539	13	1	2	1	110	11.5	7.91	0	1						A0A0K0GF98; xop:PXO_03322			0	1.419	0.0370915	0.226036	82.7	117.3	28.77	7.34	35501	52140.5	119050	81998.3	59889.6	80856.2	65299.8	101556	119050	144113	139019	159804	Peak Found	Peak Found	High	Peak Found	Peak Found	High
FALSE	High	Master Protein	A0A0K0GMW9	DnaJ domain protein OS=Xanthomonas oryzae pv. oryzae (strain PXO99A) OX=360094 GN=PXO_01879 PE=4 SV=1	0	17.057	10	5	24	5	371	42.5	5.94	7.69	5		other cell component				A0A0K0GMW9; xop:PXO_01879			0	1.416	0.0632714	0.183879	82.8	117.2	18.07	16.18	468995	583714	1.24014e+06	723596	758546	814288	862662	1.13692e+06	1.24014e+06	1.27173e+06	1.76078e+06	1.60935e+06	High	High	High	High	High	High
FALSE	High	Master Protein	A0A0K0GNZ6	Endonuclease OS=Xanthomonas oryzae pv. oryzae (strain PXO99A) OX=360094 GN=PXO_02316 PE=4 SV=1	0.001	4.36	4	1	5	1	257	27.7	6.25	8.07	1	DNA metabolism;other metabolic processes		nucleic acid binding activity;other molecular function	Pf02265		A0A0K0GNZ6; xop:PXO_02316			0	1.409	#DIV/0!		83	117		19.4	574702			943117	481814	753637	1.0571e+06			1.65754e+06	1.11841e+06	1.48948e+06	High	High	n/a	High	High	High
FALSE	Medium	Master Protein	B2SIG8	Recombination-associated protein RdgC OS=Xanthomonas oryzae pv. oryzae (strain PXO99A) OX=360094 GN=rdgC PE=3 SV=1	0.021	2.106	3	1	4	1	301	33.4	5.33	0	1	DNA metabolism;other metabolic processes	other cell component		Pf04381		B2SIG8; xop:PXO_03845	rdgC	PXO_03845	0	1.408	0.0265504	0.206373	83	117	29.02	11.54	128185	217245	401999	385745	237678	286430	235782	423135	401999	677950	551712	566098	High	High	High	Peak Found	High	Peak Found
FALSE	High	Master Protein	A0A0K0GNZ9	Fimbrial assembly membrane protein OS=Xanthomonas oryzae pv. oryzae (strain PXO99A) OX=360094 GN=PXO_02354 PE=4 SV=1	0	9.782	12	4	11	4	252	27.1	9.47	0	4		other membranes		Pf05137		A0A0K0GNZ9; xop:PXO_02354			0	1.402	0.148032	0.3832	83.3	116.7	55.12	23.83	45570.4	138272	316717	166413	162628	239890	83821.5	269318	316717	292472	377501	474116	Peak Found	High	High	High	High	High
FALSE	High	Master Protein	A0A0K0GIL8	Lipoprotein, putative OS=Xanthomonas oryzae pv. oryzae (strain PXO99A) OX=360094 GN=PXO_04714 PE=4 SV=1	0	22.153	23	7	22	1	320	35.9	7.8	3.8	7				Pf03781		A0A0K0GIL8; xop:PXO_04714			0	1.396	0.160612	0.383754	83.5	116.5	14.97	20.89	95748.3	110913	162826	162330		107195	176118	216028	162826	285297		211860	High	Peak Found	High	High	n/a	Peak Found
FALSE	High	Master Protein	B2SUA6	Enolase OS=Xanthomonas oryzae pv. oryzae (strain PXO99A) OX=360094 GN=eno PE=3 SV=1	0	50.747	31	14	58	14	430	46	5.03	48.44	14	other metabolic processes	non-structural extracellular;cytosol;other cell component	other molecular function	Pf00113, Pf03952		B2SUA6; xop:PXO_00171	eno	PXO_00171	0	1.383	0.0215061	0.146836	83.9	116.1	15.7	8.28	2.93613e+06	3.80872e+06	6.46122e+06	4.79578e+06	3.84824e+06	5.01385e+06	5.40067e+06	7.41837e+06	6.46122e+06	8.42863e+06	8.93276e+06	9.90933e+06	High	High	High	High	High	High
FALSE	High	Master Protein	A0A0K0GPA7	Putative glutaredoxin-like protein, putative OS=Xanthomonas oryzae pv. oryzae (strain PXO99A) OX=360094 GN=PXO_02424 PE=4 SV=1	0	43.474	33	11	39	11	308	32.9	4.94	20.09	11			other molecular function	Pf00462, Pf00581		A0A0K0GPA7; xop:PXO_02424			0	1.375	0.10506	0.222634	84.2	115.8	21.87	21.4	1.03779e+06	1.40151e+06	2.96487e+06	1.64036e+06	1.92294e+06	1.89858e+06	1.90889e+06	2.72976e+06	2.96487e+06	2.88294e+06	4.46362e+06	3.75235e+06	High	High	High	High	High	High
FALSE	Medium	Master Protein	A0A0K0GQJ8	Lipoprotein OS=Xanthomonas oryzae pv. oryzae (strain PXO99A) OX=360094 GN=PXO_03095 PE=3 SV=1	0.015	2.283	3	1	2	1	266	28.9	7.42	0	1		other membranes		Pf03180		A0A0K0GQJ8; xop:PXO_03095			0	1.369	0.0836058	0.24217	84.4	115.6	25.99	10.85	66836.5	83804.8	97323.2	94889.9	86644.9	85186.1	122938	163229	97323.2	166770	201125	168361	Peak Found	Peak Found	Peak Found	High	High	Peak Found
FALSE	High	Master Protein	B2ST87	Succinate--CoA ligase [ADP-forming] subunit beta OS=Xanthomonas oryzae pv. oryzae (strain PXO99A) OX=360094 GN=sucC PE=3 SV=1	0	52.456	25	12	48	12	389	41.4	5.02	44.83	12	other metabolic processes	other cell component	other molecular function	Pf00549, Pf08442		B2ST87; xop:PXO_04879	sucC	PXO_04879	0	1.357	0.112485	0.237691	84.8	115.2	23.89	18.92	1.09959e+06	1.69859e+06	2.81809e+06	1.79117e+06	1.98481e+06	1935412	2.02256e+06	3.3084e+06	2.81809e+06	3.148e+06	4.60724e+06	3.82513e+06	High	High	High	High	High	High
FALSE	High	Master Protein	A0A0K0GLH5	DUF2147 domain-containing protein OS=Xanthomonas oryzae pv. oryzae (strain PXO99A) OX=360094 GN=PXO_01791 PE=4 SV=1	0	5.365	11	2	4	2	149	15.8	9.72	0	2				Pf09917		A0A0K0GLH5; xop:PXO_01791			0	1.354	0.219305	0.343125	85	115	29.26	17.88	374755	538480	620386	524511	537477	472096	689317	1.04881e+06	620386	921834	1.24762e+06	933048	Peak Found	Peak Found	High	High	Peak Found	High
FALSE	High	Master Protein	B2SJY7	UDP-N-acetylglucosamine 1-carboxyvinyltransferase OS=Xanthomonas oryzae pv. oryzae (strain PXO99A) OX=360094 GN=murA PE=3 SV=1	0	11.219	10	4	15	4	424	44.4	5.67	3.41	4	cell cycle OR cell proliferation;cell organization and biogenesis;other metabolic processes;other biological processes	other cell component	other molecular function	Pf00275		B2SJY7; xop:PXO_02234	murA	PXO_02234	0	1.35	0.751417	0.762536	85.1	114.9	32.96	15.23	494569	428457	1.48272e+06	541970	551029	621281	909702	834519	1.48272e+06	952519	1.27908e+06	1.2279e+06	High	High	High	High	High	High
FALSE	High	Master Protein	A0A0K0GFN4	VirK OS=Xanthomonas oryzae pv. oryzae (strain PXO99A) OX=360094 GN=virK PE=4 SV=1	0	6.572	13	2	7	2	143	15.6	6.29	5.53	2				Pf06903		A0A0K0GFN4; xop:PXO_03361	virK		0	1.342	0.167167	0.473861	85.4	114.6	28.86	12.48	356471		433436	479196	308268	335142	655687		433436	842192	715568	662371	Peak Found	High	High	High	High	High
FALSE	High	Master Protein	A0A0K0GQ62	Xanthomonas adhesin-like protein A OS=Xanthomonas oryzae pv. oryzae (strain PXO99A) OX=360094 GN=xadA PE=3 SV=1	0	272.634	17	23	567	23	1265	119.8	5.17	650.58	23	transport	other membranes;other cell component		Pf03895, Pf05658, Pf05662, Pf13018		A0A0K0GQ62; xop:PXO_02671	xadA		0	1.34	0.0509406	0.193372	85.5	114.5	22.85	14.5	6.55101e+08	7.05092e+08	8.59594e+08	1.14228e+09	6.65327e+08	8.16907e+08	1.20498e+09	1.37333e+09	8.59594e+08	2.00758e+09	1.54439e+09	1.61453e+09	High	High	High	High	High	High
FALSE	High	Master Protein	A0A0K0GKW0	Carbohydrate-binding/sugar hydrolysis domain-containing protein OS=Xanthomonas oryzae pv. oryzae (strain PXO99A) OX=360094 GN=PXO_01147 PE=4 SV=1	0	39.384	29	11	41	11	336	37	6.05	21.17	11				Pf13229		A0A0K0GKW0; xop:PXO_01147			0	1.34	0.0960107	0.20983	85.5	114.5	13.83	17.54	1.13707e+06	824217	1.74159e+06	1.64984e+06	1.00525e+06	1.0442e+06	2.09151e+06	1.60535e+06	1.74159e+06	2.89961e+06	2.33345e+06	2.06374e+06	High	High	High	High	High	High
FALSE	High	Master Protein	A0A0K0GGL3	Membrane fusion protein OS=Xanthomonas oryzae pv. oryzae (strain PXO99A) OX=360094 GN=PXO_03982 PE=3 SV=1	0	7.004	8	3	3	3	414	43.9	9.58	0	3	transport;other biological processes	other membranes	transporter activity	Pf16576		A0A0K0GGL3; xop:PXO_03982			0	1.338	0.785417	0.72353	85.5	114.5	34.16	65.35	168128	124661	469033	42148.1	178292	211332	309252	242806	469033	74075.7	413862	417674	Peak Found	Peak Found	High	High	Peak Found	Peak Found
FALSE	High	Master Protein	A0A0K0GJQ4	Chemotaxis protein methyltransferase OS=Xanthomonas oryzae pv. oryzae (strain PXO99A) OX=360094 GN=PXO_00055 PE=4 SV=1	0	11.635	14	5	13	5	286	32.2	8.43	3.58	5	other metabolic processes		other molecular function	Pf01739, Pf03705		A0A0K0GJQ4; xop:PXO_00055			0	1.337	0.0653992	0.212571	85.6	114.4	33.6	24.76	94338.1	171835	341912	254688	285086	220068	173524	334689	341912	447617	661757	434941	High	High	High	High	High	High
FALSE	High	Master Protein	A0A0K0GQ64	3-hydroxydecanoyl-[acyl-carrier-protein] dehydratase OS=Xanthomonas oryzae pv. oryzae (strain PXO99A) OX=360094 GN=fabA PE=3 SV=1	0.007	2.691	4	1	3	1	177	19.7	6.01	0	1	other metabolic processes	other cell component	other molecular function	Pf07977		A0A0K0GQ64; xop:PXO_03138	fabA		0	1.335	0.225321	0.352561	85.7	114.3	22.38	13.24	161554	150255	426113	212457	170885	242027	297160	292656	426113	373395	396667	478340	Peak Found	Peak Found	High	Peak Found	High	High
FALSE	High	Master Protein	B2SQP8	Large ribosomal subunit protein uL1 OS=Xanthomonas oryzae pv. oryzae (strain PXO99A) OX=360094 GN=rplA PE=3 SV=1	0	33.604	33	9	30	9	232	23.9	9.61	21.14	9	protein metabolism;other metabolic processes;other biological processes	translational apparatus	nucleic acid binding activity;other molecular function	Pf00687		B2SQP8; xop:PXO_04533	rplA	PXO_04533	0	1.331	0.482138	0.566512	85.8	114.2	35.94	16.64	2.06171e+06	2.41812e+06	7467801	2.99626e+06	3.17115e+06	3170936	3.79227e+06	4.70984e+06	7467801	5.26596e+06	7.36105e+06	6.26701e+06	High	High	High	High	High	High
FALSE	Medium	Master Protein	A0A0K0GPE4	General secretion pathway protein N OS=Xanthomonas oryzae pv. oryzae (strain PXO99A) OX=360094 GN=PXO_02685 PE=4 SV=1	0.022	2.086	3	1	1	1	265	28.1	8.22	0	1		other membranes				A0A0K0GPE4; xop:PXO_02685			0	1.328	0.390465	0.442087	85.9	114.1	12.08	42.83	90389.3		197306	136826	170017	85966.1	166261		197306	240473	394652	169903	Peak Found	n/a	Peak Found	Peak Found	High	Peak Found
FALSE	High	Master Protein	A0A0K0GLH0	DUF885 family protein OS=Xanthomonas oryzae pv. oryzae (strain PXO99A) OX=360094 GN=PXO_01796 PE=4 SV=1	0	42.864	23	15	39	15	629	70.3	9.44	13.74	15				Pf05960		A0A0K0GLH0; xop:PXO_01796			0	1.327	0.558608	0.640417	86	114	60.71	61.8	1.08728e+06	1.39096e+06	6.08941e+06	2.04531e+06	3.67249e+06	1.44239e+06	1.99992e+06	2.70922e+06	6.08941e+06	3.59466e+06	8.52479e+06	2.85073e+06	High	High	High	High	High	High
FALSE	High	Master Protein	A0A0K0GGH2	Transferase OS=Xanthomonas oryzae pv. oryzae (strain PXO99A) OX=360094 GN=PXO_03943 PE=4 SV=1	0.01	2.545	6	1	3	1	181	19.2	6.79	0	1			other molecular function	Pf00132		A0A0K0GGH2; xop:PXO_03943			0	1.323	0.393215	0.521948	86.1	113.9	23.55	30.77	195840	185104	530512	271393	300882	195852	360225	360534	530512	476975	698424	387080	High	High	Peak Found	Peak Found	High	Peak Found
FALSE	High	Master Protein	B2SQS3	Small ribosomal subunit protein uS14 OS=Xanthomonas oryzae pv. oryzae (strain PXO99A) OX=360094 GN=rpsN PE=3 SV=1	0	82.305	67	14	105	14	101	11.5	11.05	88.06	14	protein metabolism;other metabolic processes	translational apparatus;other cell component	nucleic acid binding activity;other molecular function	Pf00253	79393596	B2SQS3; xop:PXO_04508	rpsN	PXO_04508	0	1.321	0.332906	0.448585	86.2	113.8	34.43	17.34	9.97753e+06	1.79812e+07	2.239e+07	15784480	1.27413e+07	1.92641e+07	1.83525e+07	3.50226e+07	2.239e+07	2.77414e+07	2.95759e+07	3.80734e+07	High	High	High	High	High	High
FALSE	High	Master Protein	A0A0K0GKR7	peptidylprolyl isomerase OS=Xanthomonas oryzae pv. oryzae (strain PXO99A) OX=360094 GN=PXO_01223 PE=3 SV=1	0	38.885	27	10	41	10	324	34.3	9.31	21.59	10	protein metabolism;other metabolic processes		other molecular function	Pf00254, Pf01346		A0A0K0GKR7; xop:PXO_01223			0	1.313	0.295142	0.392968	86.5	113.5	2.99	92.94	1.38485e+06	1.23266e+06	2.49612e+06	1.82969e+06	1.41201e+06	7.34852e+06	2.54727e+06	2.40089e+06	2.49612e+06	3.2157e+06	3.27763e+06	1.45236e+07	High	High	High	High	High	High
FALSE	High	Master Protein	A0A0K0GRI8	2-hydroxyhepta-2,4-diene-1, 7-dioateisomerase/5-carboxymethyl-2-oxo-hex-3-ene-1, 7-dioatedecarboxylase OS=Xanthomonas oryzae pv. oryzae (strain PXO99A) OX=360094 GN=PXO_03265 PE=4 SV=1	0	16.211	15	3	15	3	285	30.7	5.39	9.28	3			other molecular function	Pf01557		A0A0K0GRI8; xop:PXO_03265			0	1.312	0.113536	0.260865	86.5	113.5	27.44	20.6	394184	630029	1231619	698001	805203	814420	725056	1.22713e+06	1231619	1.22674e+06	1.86908e+06	1.60961e+06	High	High	High	High	High	High
FALSE	High	Master Protein	B2SQJ4	Transaldolase OS=Xanthomonas oryzae pv. oryzae (strain PXO99A) OX=360094 GN=tal PE=3 SV=1	0	41.487	33	12	37	12	322	34.5	5.36	15.34	12	other metabolic processes	other cell component	other molecular function	Pf00923		B2SQJ4; xop:PXO_04593	tal	PXO_04593	0	1.311	0.0180911	0.130372	86.5	113.5	11.42	7.14	1.29378e+06	974190	2.23904e+06	1.67003e+06	1.32401e+06	1.34958e+06	2.37975e+06	1.89746e+06	2.23904e+06	2.93509e+06	3.07337e+06	2.6673e+06	High	High	High	High	High	High
FALSE	Medium	Master Protein	A0A0K0GKU7	Glycosyltransferase OS=Xanthomonas oryzae pv. oryzae (strain PXO99A) OX=360094 GN=PXO_01170 PE=4 SV=1	0.033	1.848	3	1	6	1	330	36.3	8.22	0	1			other molecular function	Pf04101		A0A0K0GKU7; xop:PXO_01170			0	1.308	0.91776	0.905583	86.7	113.3	107.8	94.52	71830.7	343577	2.22729e+06	110807	967493	442876	132124	669196	2.22729e+06	194744	2.2458e+06	875297	Peak Found	Peak Found	High	Peak Found	High	Peak Found
FALSE	High	Master Protein	A0A0K0GQT1	SPOR domain-containing protein OS=Xanthomonas oryzae pv. oryzae (strain PXO99A) OX=360094 GN=PXO_02917 PE=4 SV=1	0	21.771	26	7	17	7	293	29.4	9.57	5.55	7		other membranes	other molecular function	Pf05036		A0A0K0GQT1; xop:PXO_02917			0	1.307	0.86018	0.875279	86.7	113.3	53.59	39.66	474460	827655	553861	648869	272589	754428	872714	1.61205e+06	553861	1.14039e+06	632748	1.49105e+06	High	High	High	High	High	High
FALSE	Medium	Master Protein	A0A0K0GH81	ATP-dependent protease HslV OS=Xanthomonas oryzae pv. oryzae (strain PXO99A) OX=360094 GN=hslV PE=3 SV=1	0.027	1.924	7	1	1	1	145	15.4	5.6	0	1	protein metabolism;other metabolic processes	cytosol;other cell component	other molecular function	Pf00227		A0A0K0GH81; xop:PXO_04280	hslV		0	1.301	0.88661	0.92939	86.9	113.1	56.21	52	48709.7	60068.2	249348	86587.4	108444	42326.8	89595.8	116997	249348	152178	251726	83654.4	Peak Found	Peak Found	High	Peak Found	Peak Found	Peak Found
FALSE	High	Master Protein	A0A0K0GLJ4	CSD domain-containing protein OS=Xanthomonas oryzae pv. oryzae (strain PXO99A) OX=360094 GN=PXO_01731 PE=4 SV=1	0	18.097	50	4	19	3	68	7.3	5.91	17.33	4		cytosol	nucleic acid binding activity	Pf00313		A0A0K0GLJ4; xop:PXO_01731			0	1.298	0.137128	0.298109	87.1	112.9	6.57	14.38	4.57215e+06	4.18288e+06	9230080	4.89534e+06	4.8949e+06	5.52118e+06	8.40994e+06	8.14713e+06	9230080	8.60361e+06	1.13623e+07	1.0912e+07	High	High	High	High	High	High
FALSE	High	Master Protein	A0A0K0GGT9	NAD(P)H steroid dehydrogenase OS=Xanthomonas oryzae pv. oryzae (strain PXO99A) OX=360094 GN=PXO_03949 PE=4 SV=1	0	4.999	6	2	5	2	336	36.1	9.14	0	2	other metabolic processes		other molecular function	Pf01073		A0A0K0GGT9; xop:PXO_03949			0	1.289	0.477254	0.587822	87.4	112.6	46.53	53.77	48129.2		175340	91369	140706	61300.8	88528.1		175340	160582	326614	121154	Peak Found	n/a	High	High	High	High
FALSE	High	Master Protein	A0A0K0GPG9	Polyphosphate-selective porin O OS=Xanthomonas oryzae pv. oryzae (strain PXO99A) OX=360094 GN=PXO_02397 PE=4 SV=1	0	44.094	24	11	37	11	390	43.3	7.09	36.98	11				Pf07396		A0A0K0GPG9; xop:PXO_02397			0	1.288	0.0408477	0.157779	87.4	112.6	5.94	13.04	1.5031e+06	1.32492e+06	2.90627e+06	2.33112e+06	1.53451e+06	1.59869e+06	2.76478e+06	2.58059e+06	2.90627e+06	4.09697e+06	3.56199e+06	3.15964e+06	High	High	High	High	High	High
FALSE	High	Master Protein	A0A0K0GN97	Type VI secretion system baseplate subunit TssK OS=Xanthomonas oryzae pv. oryzae (strain PXO99A) OX=360094 GN=PXO_02042 PE=4 SV=1	0	5.318	6	2	5	2	433	48.2	6.28	0	2				Pf05936		A0A0K0GN97; xop:PXO_02042			0	1.287	0.610782	0.905583	87.4	112.6	71.57	104.25	32699.7	66108.3	277998	36677.1		215591	60147.3	128761	277998	64460.5		426093	Peak Found	High	High	High	n/a	High
FALSE	High	Master Protein	A0A0K0GJF6	Protein-glutamate methylesterase/protein-glutamine glutaminase OS=Xanthomonas oryzae pv. oryzae (strain PXO99A) OX=360094 GN=cheB PE=3 SV=1	0	14.58	10	4	18	4	358	38	7.21	8.75	4	protein metabolism;other metabolic processes;signal transduction;other biological processes	other cell component	other molecular function	Pf00072, Pf01339		A0A0K0GJF6; xop:PXO_00057	cheB		0	1.286	0.127602	0.326183	87.5	112.5	30.78	12.3	193706	295151	680551	420697	362743	333287	356299	574875	680551	739379	842020	658706	High	High	High	High	High	High
FALSE	High	Master Protein	A0A0K0GKM6	Epimerase OS=Xanthomonas oryzae pv. oryzae (strain PXO99A) OX=360094 GN=PXO_00896 PE=3 SV=1	0	6.617	5	3	5	3	635	70.2	8.54	0	3		other membranes		Pf02719, Pf13727		A0A0K0GKM6; xop:PXO_00896			0	1.284	0.123555	0.277299	87.6	112.4	25.96	15.53	120684	95319.3	129690	135631	124350	107968	221983	185656	129690	238373	288648	213387	Peak Found	High	High	High	High	High
FALSE	High	Master Protein	A0A0K0GMC3	Lipoprotein OS=Xanthomonas oryzae pv. oryzae (strain PXO99A) OX=360094 GN=PXO_01907 PE=3 SV=1	0.001	4.176	14	2	6	2	133	14.3	8.21	0	2				Pf00877		A0A0K0GMC3; xop:PXO_01907			0	1.274	0.406176	0.640417	88	112	3.86	42.35	51632.7	51495.4	93158.8	101733	52105.8	37219.2	94972.3	100299	93158.8	178796	120951	73559.8	Peak Found	Peak Found	High	High	High	High
FALSE	High	Master Protein	A0A0K0GME2	Ribonuclease E OS=Xanthomonas oryzae pv. oryzae (strain PXO99A) OX=360094 GN=rne PE=3 SV=1	0	171.497	36	38	134	38	1238	130.4	6.13	91.64	38	RNA metabolism OR transcription;other metabolic processes	plasma membrane;other membranes;other cell component	nucleic acid binding activity;other molecular function	Pf00575, Pf10150, Pf20833		A0A0K0GME2; xop:PXO_01517	rne		0	1.269	0.903343	0.941554	88.1	111.9	36.39	32.04	2.33204e+06	3.20545e+06	9.00681e+06	2.42185e+06	3.41288e+06	4.08821e+06	4.28952e+06	6.24335e+06	9.00681e+06	4.25643e+06	7.92216e+06	8.07991e+06	High	High	High	High	High	High
FALSE	Medium	Master Protein	B2SQV2	SsrA-binding protein OS=Xanthomonas oryzae pv. oryzae (strain PXO99A) OX=360094 GN=smpB PE=3 SV=1	0.011	2.472	7	1	7	1	167	19.3	10.13	0	1	protein metabolism;other metabolic processes	other cell component	nucleic acid binding activity	Pf01668		B2SQV2; xop:PXO_01177	smpB	PXO_01177	0	1.268	0.178174	0.35067	88.2	111.8	20.86	18.1	166259	211340		256016	187778	302267	305814	411633		449950	435881	597398	High	High	High	High	High	High
FALSE	High	Master Protein	B2SUA4	2-dehydro-3-deoxyphosphooctonate aldolase OS=Xanthomonas oryzae pv. oryzae (strain PXO99A) OX=360094 GN=kdsA PE=3 SV=1	0	5.428	9	2	2	2	276	29.6	6.9	1.76	2	other metabolic processes	other cell component	other molecular function	Pf00793		B2SUA4; xop:PXO_00173	kdsA	PXO_00173	0	1.268	0.366985	0.489891	88.2	111.8	25.06	8.93	76496.8	80110.6	222299	112612	94612.8	93143.4	140707	156034	222299	197917	219620	184088	Peak Found	Peak Found	High	Peak Found	Peak Found	Peak Found
FALSE	High	Master Protein	A0A0K0GL68	Nucleoprotein/polynucleotide-associated enzyme OS=Xanthomonas oryzae pv. oryzae (strain PXO99A) OX=360094 GN=PXO_01226 PE=4 SV=1	0	5.079	9	2	5	2	250	27.3	9.74	0	2				Pf09831		A0A0K0GL68; xop:PXO_01226			0	1.266	0.190773	0.438466	88.3	111.7	23.58	14.81	271872		700177	426147	303896	469181	500077		700177	748958	705419	927286	High	n/a	High	High	High	Peak Found
FALSE	High	Master Protein	A0A0K0GI69	Small ribosomal subunit protein uS3 OS=Xanthomonas oryzae pv. oryzae (strain PXO99A) OX=360094 GN=rpsC PE=3 SV=1	0	42.02	41	12	49	12	244	27.4	10.13	29.62	12	protein metabolism;other metabolic processes	translational apparatus;other cell component	nucleic acid binding activity;other molecular function	Pf00189, Pf07650		A0A0K0GI69; xop:PXO_04515	rpsC		0	1.262	0.0406361	0.204373	88.4	111.6	19.47	9.73	4.43069e+06	5.85462e+06	1.1914e+07	8187947	7.05921e+06	6877964	8.14974e+06	1.14032e+07	1.1914e+07	1.43904e+07	1.63862e+07	1.35936e+07	High	High	High	High	High	High
FALSE	High	Master Protein	A0A0K0GIU5	Lipoprotein, putative OS=Xanthomonas oryzae pv. oryzae (strain PXO99A) OX=360094 GN=PXO_04864 PE=4 SV=1	0	29.389	31	5	25	5	161	17.7	8	23.39	5				Pf12098		A0A0K0GIU5; xop:PXO_04864			0	1.259	0.237933	0.380451	88.5	111.5	19.36	22.96	880146	950773	1.24812e+06	1.15971e+06	1.06329e+06	780714	1.61892e+06	1.85185e+06	1.24812e+06	2.03821e+06	2.46817e+06	1.543e+06	High	High	High	High	High	High
FALSE	High	Master Protein	B2SUY3	L-lactate dehydrogenase OS=Xanthomonas oryzae pv. oryzae (strain PXO99A) OX=360094 GN=lldD PE=3 SV=1	0	8.996	10	4	8	4	388	41.8	8.16	0	4	other metabolic processes	plasma membrane;other membranes	other molecular function	Pf01070		B2SUY3; xop:PXO_03463	lldD	PXO_03463	0	1.259	#DIV/0!		88.5	111.5		25.51			180365	129244	128272	90452			180365	227148	297753	178769	n/a	n/a	High	High	High	High
FALSE	High	Master Protein	A0A0K0GIQ3	DUF4019 domain-containing protein OS=Xanthomonas oryzae pv. oryzae (strain PXO99A) OX=360094 GN=PXO_04776 PE=4 SV=1	0	5.719	13	2	6	2	163	17.3	10.74	5.77	2				Pf13211		A0A0K0GIQ3; xop:PXO_04776			0	1.256	0.502675	0.588189	88.6	111.4	37.92	4.39	270379	541604	688894	492424	391174	420948	497331	1.0549e+06	688894	865440	908016	831959	High	Peak Found	Peak Found	High	High	High
FALSE	High	Master Protein	A0A0K0GQK7	ferredoxin--NADP(+) reductase OS=Xanthomonas oryzae pv. oryzae (strain PXO99A) OX=360094 GN=PXO_02792 PE=3 SV=1	0	6.242	11	2	2	2	235	25.7	5.68	2.16	2			other molecular function	Pf00175, Pf00970		A0A0K0GQK7; xop:PXO_02792			0	1.247	0.823232	0.882797	89	111	95.81	26.28	31928.7	14052.1	197627	37450.4	31555.1	53730.7	58729	27369.8	197627	65819.5	73247.5	106193	Peak Found	Peak Found	High	Peak Found	Peak Found	Peak Found
FALSE	High	Master Protein	A0A0K0GIA0	Large ribosomal subunit protein uL15 OS=Xanthomonas oryzae pv. oryzae (strain PXO99A) OX=360094 GN=rplO PE=3 SV=1	0	116.561	78	17	169	17	147	15.4	10.76	181.28	17	protein metabolism;other metabolic processes	translational apparatus	nucleic acid binding activity;other molecular function	Pf00828		A0A0K0GIA0; xop:PXO_04501	rplO		0	1.244	0.387564	0.511866	89.1	110.9	20.05	14.18	6.74566e+07	8.06825e+07	1.0611e+08	8.78375e+07	5.3537e+07	8.32643e+07	1.24078e+08	1.57148e+08	1.0611e+08	1.54375e+08	1.24273e+08	1.64563e+08	High	High	High	High	High	High
FALSE	High	Master Protein	A0A0K0GH96	Cell shape-determining protein MreB OS=Xanthomonas oryzae pv. oryzae (strain PXO99A) OX=360094 GN=mreB PE=3 SV=1	0	25.14	26	9	27	9	348	37.4	5.9	13.72	9	other biological processes	other cell component	other molecular function	Pf06723		A0A0K0GH96; xop:PXO_04262	mreB		0	1.243	0.749827	0.896423	89.2	110.8	37.97	19.45	498915	514207	1.76365e+06	496883	542723	629975	917695	1.00154e+06	1.76365e+06	873278	1.2598e+06	1.24508e+06	High	High	High	High	High	High
FALSE	High	Master Protein	A0A0K0GQE8	Entericidin A/B family lipoprotein OS=Xanthomonas oryzae pv. oryzae (strain PXO99A) OX=360094 GN=PXO_02851 PE=3 SV=1	0	5.143	22	1	6	1	50	5	8.72	13.32	1	other biological processes	plasma membrane;other membranes		Pf08085		A0A0K0GQE8; xop:PXO_02851			0	1.242	0.749132	0.758611	89.2	110.8	27.04	5.46	1.17854e+06	1.70172e+06	2097428	1.58982e+06	1.0801e+06	1362571	2.16778e+06	3.3145e+06	2097428	2.79412e+06	2.50718e+06	2.69298e+06	High	High	High	High	High	High
FALSE	High	Master Protein	A0A0J9WWU6	3-ketoacyl-CoA thiolase OS=Xanthomonas oryzae pv. oryzae (strain PXO99A) OX=360094 GN=PXO_01049 PE=3 SV=1	0.006	3.091	4	1	5	1	401	41.8	6.37	0	1			other molecular function	Pf00108, Pf02803		A0A0J9WWU6; xop:PXO_01049; xop:PXO_06117			0	1.24	0.912011	0.941968	89.3	110.7	23.49	20.04	183292	185132	511581	254446	202633	160568	337144	360588	511581	447192	470363	317345	Peak Found	High	High	High	High	High
FALSE	High	Master Protein	A0A0K0GPF0	OmpA family outer membrane protein OS=Xanthomonas oryzae pv. oryzae (strain PXO99A) OX=360094 GN=PXO_02523 PE=4 SV=1	0	116.95	41	23	112	23	365	39.6	5.08	96.8	23	transport	other membranes	transporter activity;other molecular function	Pf00691, Pf13505		A0A0K0GPF0; xop:PXO_02523			0	1.237	0.662273	0.779371	89.4	110.6	24.56	25.39	2.2028e+07	2.66082e+07	6.64436e+07	3.94301e+07	2.76099e+07	2.09786e+07	4.05178e+07	5.18255e+07	6.64436e+07	6.92988e+07	6.40897e+07	4.14619e+07	High	High	High	High	High	High
FALSE	High	Master Protein	B2SPT1	Bis(5'-nucleosyl)-tetraphosphatase, symmetrical OS=Xanthomonas oryzae pv. oryzae (strain PXO99A) OX=360094 GN=apaH PE=3 SV=1	0	9.344	12	4	10	4	318	35.4	9.28	1.66	4			other molecular function	Pf00149		B2SPT1; xop:PXO_04647	apaH	PXO_04647	0	1.231	0.0202406	0.125599	89.7	110.3	8.72	6.09	206660	232416	415039	280803	220040	280746	380127	452683	415039	493514	510768	554865	High	High	High	High	High	High
FALSE	High	Master Protein	B2SUX7	Fructose-1,6-bisphosphatase class 1 OS=Xanthomonas oryzae pv. oryzae (strain PXO99A) OX=360094 GN=fbp PE=3 SV=1	0	13.221	11	4	15	4	336	36.6	6.24	2.3	4	other metabolic processes	other cell component	other molecular function	Pf00316, Pf18913		B2SUX7; xop:PXO_03469	fbp	PXO_03469	0	1.23	0.961131	0.799157	89.7	110.3	82.12	16.01	192108	66226.9	834509	247325	212331	180307	353360	128992	834509	434676	492874	356357	High	High	High	High	High	High
FALSE	High	Master Protein	A0A0K0GQ83	Alanine acetyltransferase OS=Xanthomonas oryzae pv. oryzae (strain PXO99A) OX=360094 GN=PXO_03189 PE=4 SV=1	0.001	3.924	17	2	2	2	155	16.6	10.56	0	2	DNA metabolism;other metabolic processes		other molecular function			A0A0K0GQ83; xop:PXO_03189			0	1.228	0.117151	0.435331	89.8	110.2	16.59	6.58		122448	188417	140624	112120	142391		238496	188417	247149	260260	281421	n/a	Peak Found	Peak Found	Peak Found	High	High
FALSE	High	Master Protein	A0A0K0GI65	Proline iminopeptidase OS=Xanthomonas oryzae pv. oryzae (strain PXO99A) OX=360094 GN=pip PE=3 SV=1	0	10.08	14	4	12	4	313	35.5	6.23	2	4	protein metabolism	other cell component	other molecular function	Pf00561		A0A0K0GI65; xop:PXO_04582	pip		0	1.228	0.417354	0.632519	89.8	110.2	9.22	24.46	968601	768432	1.74187e+06	1.21684e+06	976993	704323	1.78163e+06	1.4967e+06	1.74187e+06	2.13861e+06	2.26785e+06	1.39202e+06	High	High	High	High	High	Peak Found
FALSE	High	Master Protein	A0A0K0GQ65	Fumarylacetoacetate hydrolase OS=Xanthomonas oryzae pv. oryzae (strain PXO99A) OX=360094 GN=PXO_03148 PE=4 SV=1	0	5.834	6	2	7	2	331	35.6	4.97	3.39	2			other molecular function	Pf01557, Pf18288		A0A0K0GQ65; xop:PXO_03148			0	1.225	0.239232	0.435331	89.9	110.1	37.61	10.67	127594	69802.9	304357	154316	123900	168198	234695	135957	304357	271212	287603	332425	High	Peak Found	High	High	High	High
FALSE	High	Master Protein	B2SQR4	Small ribosomal subunit protein uS19 OS=Xanthomonas oryzae pv. oryzae (strain PXO99A) OX=360094 GN=rpsS PE=3 SV=1	0	17.844	30	4	15	4	89	9.8	10.65	15.2	4	protein metabolism;other metabolic processes	translational apparatus;other cell component	nucleic acid binding activity;other molecular function	Pf00203	79393587	B2SQR4; xop:PXO_04517	rpsS	PXO_04517	0	1.224	0.80647	0.79125	89.9	110.1	30.77	2.88	8.12456e+06	1.30432e+07	1.59416e+07	1.08975e+07	8.72783e+06	9.87047e+06	1.49442e+07	2.54047e+07	1.59416e+07	1.91524e+07	2.02595e+07	1.95079e+07	High	High	High	High	High	High
FALSE	High	Master Protein	A0A0K0GPW4	Adenylate kinase OS=Xanthomonas oryzae pv. oryzae (strain PXO99A) OX=360094 GN=adk PE=3 SV=1	0	14.804	24	5	12	5	182	19.4	6.24	8.19	5	other metabolic processes	other cell component	kinase activity;other molecular function	Pf00406		A0A0K0GPW4; xop:PXO_02588	adk		0	1.223	0.295897	0.482152	90	110	50.18	24.38	1.42685e+06	1.19101e+06	822390	1.61429e+06	1.44148e+06	1.02392e+06	2.62452e+06	2.31976e+06	822390	2.83713e+06	3.34605e+06	2.02366e+06	Peak Found	High	High	High	High	High
FALSE	High	Master Protein	A0A0K0GFQ2	GYF domain-containing protein OS=Xanthomonas oryzae pv. oryzae (strain PXO99A) OX=360094 GN=PXO_03595 PE=4 SV=1	0	8.048	8	3	10	3	336	35.1	5.83	2.5	3				Pf01987, Pf14237		A0A0K0GFQ2; xop:PXO_03595			0	1.223	0.669542	0.71427	90	110	32.47	20.77	301133	240878	856056	385373	363323	281750	553900	469166	856056	677298	843366	556849	High	Peak Found	High	High	High	High
FALSE	High	Master Protein	A0A0K0GIM7	Pilin biogenesis protein OS=Xanthomonas oryzae pv. oryzae (strain PXO99A) OX=360094 GN=PXO_04887 PE=3 SV=1	0.001	3.913	4	2	6	2	419	46	9.64	0	2	transport	plasma membrane;other membranes		Pf00482		A0A0K0GIM7; xop:PXO_04887			0	1.222	0.449635	0.59096	90	110	44.18	35.91	231692	175519	159067	237727	234607	128586	426170	341863	159067	417808	544584	254136	High	High	High	High	High	High
FALSE	High	Master Protein	A0A0K0GFJ5	Maltokinase OS=Xanthomonas oryzae pv. oryzae (strain PXO99A) OX=360094 GN=PXO_03668 PE=3 SV=1	0	11.306	5	5	8	5	1101	123.9	5.19	0	5	other metabolic processes		other molecular function	Pf00128, Pf16657, Pf18085		A0A0K0GFJ5; xop:PXO_03668			0	1.22	0.867732	0.956662	90.1	109.9	60.02	21.46	61907.7	100423	384614	92733.6	102770	125242	113872	195598	384614	162980	238555	247527	High	High	High	High	High	Peak Found
FALSE	High	Master Protein	A0A0K0GQR3	Lipoprotein OS=Xanthomonas oryzae pv. oryzae (strain PXO99A) OX=360094 GN=PXO_03206 PE=3 SV=1	0	9.546	10	4	8	4	352	37.5	6.25	2.06	4		other membranes		Pf04333		A0A0K0GQR3; xop:PXO_03206			0	1.219	0.183713	0.446649	90.1	109.9	53.99	8.26	466446	130083	901321	523858	450430	546556	857972	253366	901321	920686	1.04556e+06	1.08021e+06	High	High	High	High	High	High
FALSE	High	Master Protein	A0A0K0GIT2	Succinate--CoA ligase [ADP-forming] subunit alpha OS=Xanthomonas oryzae pv. oryzae (strain PXO99A) OX=360094 GN=sucD PE=3 SV=1	0	24.219	28	6	24	6	291	29.5	7.46	18.78	6	other metabolic processes		other molecular function	Pf00549, Pf02629		A0A0K0GIT2; xop:PXO_04878	sucD		0	1.218	0.398147	0.527063	90.2	109.8	27.87	35.69	806785	956569	2.56685e+06	1.0334e+06	1.538e+06	1.1478e+06	1.48399e+06	1.86314e+06	2.56685e+06	1.8162e+06	3.57008e+06	2.26851e+06	High	High	High	High	High	High
FALSE	High	Master Protein	A0A0K0GKN7	Glucokinase OS=Xanthomonas oryzae pv. oryzae (strain PXO99A) OX=360094 GN=glk PE=3 SV=1	0	10.536	10	3	8	3	328	34.9	6.46	2.27	3	other metabolic processes	other cell component	kinase activity;other molecular function	Pf02685		A0A0K0GKN7; xop:PXO_00609	glk		0	1.214	0.925949	0.942828	90.3	109.7	32.34	26.7	261807	325254	912515	437726	355859	243521	481564	633508	912515	769309	826039	481294	High	High	High	High	Peak Found	High
FALSE	High	Master Protein	B2SQQ3	Small ribosomal subunit protein uS12 OS=Xanthomonas oryzae pv. oryzae (strain PXO99A) OX=360094 GN=rpsL PE=3 SV=1	0	83.42	60	17	101	17	124	13.7	11.03	109.57	17	protein metabolism;other metabolic processes	translational apparatus	nucleic acid binding activity;other molecular function	Pf00164	79388287	B2SQQ3; xop:PXO_04528	rpsL	PXO_04528	0	1.211	0.140201	0.343696	90.5	109.5	25.74	7.63	1.16302e+08	1.30448e+08	1.49139e+08	1.64243e+08	1.11562e+08	1.26424e+08	2.13924e+08	2.54078e+08	1.49139e+08	2.88659e+08	2.58965e+08	2.49863e+08	High	High	High	High	High	High
FALSE	High	Master Protein	A0A0K0GHT1	Glutamate--cysteine ligase OS=Xanthomonas oryzae pv. oryzae (strain PXO99A) OX=360094 GN=PXO_04428 PE=3 SV=1	0	4.476	4	2	3	2	454	50.7	5.29	0	2	other metabolic processes		other molecular function	Pf04107		A0A0K0GHT1; xop:PXO_04428			0	1.207	0.240546	0.343125	90.6	109.4	29.59	41.31	65066.8	41553.8	149909	76435.5	62216.2	136597	119683	80935.7	149909	134336	144420	269970	Peak Found	High	High	Peak Found	Peak Found	Peak Found
FALSE	High	Master Protein	B2SV55	D-galactonate dehydratase OS=Xanthomonas oryzae pv. oryzae (strain PXO99A) OX=360094 GN=dgoD PE=3 SV=1	0	9.508	8	3	10	3	382	41.9	5.4	1.68	3	other metabolic processes		other molecular function	Pf02746, Pf13378		B2SV55; xop:PXO_00121	dgoD	PXO_00121	0	1.206	0.177937	0.383649	90.6	109.4	29.87	10.81	236515	379096	804165	506822	405905	384967	435041	738377	804165	890746	942209	760846	High	Peak Found	High	High	High	High
FALSE	High	Master Protein	A0A0K0GPW2	Ribosomal RNA small subunit methyltransferase C OS=Xanthomonas oryzae pv. oryzae (strain PXO99A) OX=360094 GN=PXO_03082 PE=4 SV=1	0	4.985	6	2	6	2	336	36.9	8.5	1.98	2	other metabolic processes		nucleic acid binding activity;other molecular function	Pf05175		A0A0K0GPW2; xop:PXO_03082			0	1.201	0.941894	0.989268	90.9	109.1	28.49	40	141555	121420	393421	177890	180876	89889.4	260373	236493	393421	312644	419861	177657	High	Peak Found	High	High	High	High
FALSE	High	Master Protein	A0A0K0GGW7	2-oxoadipate dioxygenase/decarboxylase OS=Xanthomonas oryzae pv. oryzae (strain PXO99A) OX=360094 GN=PXO_03979 PE=3 SV=1	0	53.65	32	15	50	15	455	50	5.69	16.52	15			other molecular function	Pf07063, Pf21723		A0A0K0GGW7; xop:PXO_03979			0	1.2	0.139427	0.326161	90.9	109.1	21.79	10.04	2.05596e+06	2.03371e+06	2.58184e+06	2.20008e+06	1.95437e+06	2.37365e+06	3.7817e+06	3.96112e+06	2.58184e+06	3.86666e+06	4.53658e+06	4.69127e+06	High	High	High	High	High	High
FALSE	High	Master Protein	A0A0K0GGL9	Bifunctional glutamine synthetase adenylyltransferase/adenylyl-removing enzyme OS=Xanthomonas oryzae pv. oryzae (strain PXO99A) OX=360094 GN=glnE PE=3 SV=1	0	28.203	11	10	23	10	910	99.5	6.71	9.06	10	other metabolic processes;other biological processes		other molecular function	Pf03710, Pf08335		A0A0K0GGL9; xop:PXO_03686	glnE		0	1.2	0.603691	0.797588	90.9	109.1	31.7	52.01	272016	331366	931685	258546	333518	673668	500342	645412	931685	454398	774180	1.33143e+06	High	High	High	High	High	High
FALSE	High	Master Protein	B2SQR7	Large ribosomal subunit protein uL16 OS=Xanthomonas oryzae pv. oryzae (strain PXO99A) OX=360094 GN=rplP PE=3 SV=1	0	32.339	48	6	63	6	137	15.5	10.73	51.93	6	protein metabolism;other metabolic processes	translational apparatus;other cell component	nucleic acid binding activity;other molecular function	Pf00252	79906447	B2SQR7; xop:PXO_04514	rplP	PXO_04514	0	1.199	0.524448	0.709785	90.9	109.1	26.91	55.26	7.45682e+06	1.0477e+07	1.26686e+07	9.35832e+06	5.03518e+06	1.67957e+07	1.37159e+07	2.04063e+07	1.26686e+07	1.64474e+07	1.16879e+07	3.31948e+07	High	High	High	High	High	High
FALSE	High	Master Protein	A0A0K0GNQ9	Permease OS=Xanthomonas oryzae pv. oryzae (strain PXO99A) OX=360094 GN=PXO_02243 PE=3 SV=1	0	6.784	8	3	8	3	388	42.2	8.9	0	3		other membranes		Pf01594		A0A0K0GNQ9; xop:PXO_02243			0	1.198	0.532138	0.598098	91	109	66.04	57.37	248930	128662	967600	288678	564808	277496	457877	250598	967600	507355	1.31106e+06	548442	High	Peak Found	High	High	High	High
FALSE	Medium	Master Protein	A0A0K0GMX5	Multifunctional fusion protein OS=Xanthomonas oryzae pv. oryzae (strain PXO99A) OX=360094 GN=raxQ PE=3 SV=1	0.013	2.349	2	1	1	1	598	65.6	6.1	0	1	other metabolic processes		kinase activity;other molecular function	Pf00009, Pf01583		A0A0K0GMX5; xop:PXO_02135	raxQ		0	1.197	0.00713824	0.157557	91.1	108.9	2.48	4.17	180884	178488	347243		184346	204122	332714	347646	347243		427913	403425	Peak Found	Peak Found	High	n/a	Peak Found	Peak Found
FALSE	High	Master Protein	B2SQR1	Large ribosomal subunit protein uL4 OS=Xanthomonas oryzae pv. oryzae (strain PXO99A) OX=360094 GN=rplD PE=3 SV=1	0	18.237	24	5	25	5	201	21.8	9.58	12.87	5	protein metabolism;other metabolic processes	translational apparatus;other cell component	nucleic acid binding activity;other molecular function	Pf00573	77338712	B2SQR1; xop:PXO_04520	rplD	PXO_04520	0	1.197	0.485455	0.598098	91	109	33.99	25.89	1.50714e+06	2.13106e+06	5.61275e+06	2.82694e+06	2.74294e+06	1.90421e+06	2.77221e+06	4.15074e+06	5.61275e+06	4.96838e+06	6.36706e+06	3.76346e+06	High	High	High	High	High	High
FALSE	High	Master Protein	A0A0K0GQ89	Serine 3-dehydrogenase OS=Xanthomonas oryzae pv. oryzae (strain PXO99A) OX=360094 GN=PXO_02915 PE=3 SV=1	0.005	3.2	5	1	5	1	251	26.3	7.06	0	1			other molecular function	Pf00106		A0A0K0GQ89; xop:PXO_02915			0	1.195	0.399299	0.600867	91.1	108.9	39.12	25.61	113192		367461	180176	142443	248759	208204		367461	316661	330646	491645	High	n/a	High	High	High	High
FALSE	Medium	Master Protein	A0A0K0GQS5	Glycosyltransferase OS=Xanthomonas oryzae pv. oryzae (strain PXO99A) OX=360094 GN=PXO_02881 PE=4 SV=1	0.02	2.113	3	1	3	1	273	30	9.48	0	1			other molecular function	Pf00535		A0A0K0GQS5; xop:PXO_02881			0	1.19	0.41041	0.582624	91.3	108.7	15.05	29.55	159433	168052	393278	221600	230663	150145	293259	327320	393278	389464	535429	296745	High	High	Peak Found	Peak Found	High	Peak Found
FALSE	High	Master Protein	A0A0K0GR97	Phenylalanine-4-hydroxylase OS=Xanthomonas oryzae pv. oryzae (strain PXO99A) OX=360094 GN=phhA PE=3 SV=1	0	5.923	5	2	10	2	296	33.4	5.36	0	2	other metabolic processes		other molecular function	Pf00351		A0A0K0GR97; xop:PXO_03285	phhA		0	1.187	0.457802	0.598664	91.4	108.6	22.75	27.33	232116	272363	673204	358397	357332	241672	426951	530489	673204	629886	829459	477640	High	High	High	High	High	High
FALSE	High	Master Protein	B2SII2	Glycine--tRNA ligase alpha subunit OS=Xanthomonas oryzae pv. oryzae (strain PXO99A) OX=360094 GN=glyQ PE=3 SV=1	0	6.051	7	2	7	2	302	34.3	5.48	0	2	protein metabolism;RNA metabolism OR transcription;other metabolic processes	other cell component	other molecular function	Pf02091		B2SII2; xop:PXO_03831	glyQ	PXO_03831	0	1.185	0.618423	0.636744	91.6	108.4	49.71	18.37	158870	91592.5	493987	196951	195839	165162	292222	178398	493987	346144	454592	326425	High	High	High	High	High	High
FALSE	High	Master Protein	A0A0K0GKZ8	Discoidin domain protein OS=Xanthomonas oryzae pv. oryzae (strain PXO99A) OX=360094 GN=PXO_00883 PE=4 SV=1	0	11.753	5	5	15	5	1044	115.6	6.44	5.38	5	other metabolic processes			Pf00754, Pf06202		A0A0K0GKZ8; xop:PXO_00883			0	1.183	0.857015	0.837223	91.6	108.4	10.32	76.03	1.30692e+06	1.14636e+06	2.73163e+06	1.6187e+06	1.99893e+06	287260	2.40392e+06	2.23279e+06	2.73163e+06	2.84488e+06	4.64003e+06	567739	High	High	High	High	High	High
FALSE	High	Master Protein	A0A0K0GJX2	Superoxide dismutase OS=Xanthomonas oryzae pv. oryzae (strain PXO99A) OX=360094 GN=sodM PE=3 SV=1	0	8.848	14	3	16	3	203	22.7	5.73	5.76	3	other metabolic processes;stress response		other molecular function	Pf00081, Pf02777		A0A0K0GJX2; xop:PXO_00389	sodM		0	1.181	0.284636	0.464924	91.7	108.3	9.97	22.03	945283	1.07555e+06	2.05798e+06	1.38308e+06	1.2236e+06	914818	1.73874e+06	2.09487e+06	2.05798e+06	2.43078e+06	2.8403e+06	1.80804e+06	High	High	High	High	High	High
FALSE	High	Master Protein	A0A0K0GM20	ATP-dependent helicase HrpA OS=Xanthomonas oryzae pv. oryzae (strain PXO99A) OX=360094 GN=hrpA PE=4 SV=1	0	83.725	24	32	107	32	1373	152.3	8.21	25.62	32			nucleic acid binding activity;other molecular function	Pf00270, Pf00271, Pf04408, Pf07717, Pf11898, Pf21010		A0A0K0GM20; xop:PXO_01578	hrpA		0	1.177	0.349471	0.529999	91.9	108.1	12.37	21.2	696496	814101	1.61482e+06	757587	880005	944335	1.28112e+06	1.58565e+06	1.61482e+06	1.33147e+06	2.04272e+06	1.86638e+06	High	High	High	High	High	High
FALSE	High	Master Protein	A0A0K0GQ49	Filamentous hemagglutinin hemagglutination activity domain protein OS=Xanthomonas oryzae pv. oryzae (strain PXO99A) OX=360094 GN=fhaB PE=4 SV=1	0	599.397	26	95	838	95	3526	355.4	5.39	978.95	95	other metabolic processes		other molecular function	Pf05594, Pf05860, Pf13332		A0A0K0GQ49; xop:PXO_02976	fhaB		0	1.175	0.37379	0.499222	92	108	24.44	14.3	1.55814e+08	8.97613e+07	2.25438e+08	1.5068e+08	1.32697e+08	1.17162e+08	2.86601e+08	1.74831e+08	2.25438e+08	2.64822e+08	3.08025e+08	2.31558e+08	High	High	High	High	High	High
FALSE	High	Master Protein	A0A0K0GPC4	DUF3274 domain-containing protein OS=Xanthomonas oryzae pv. oryzae (strain PXO99A) OX=360094 GN=PXO_02463 PE=4 SV=1	0	9.539	5	4	12	4	715	79.6	7.34	0	4				Pf11678		A0A0K0GPC4; xop:PXO_02463			0	1.168	0.191299	0.41745	92.3	107.7	29.5	3.32	190715	297362	646585	384745	294697	325028	350799	579181	646585	676194	684067	642383	High	High	High	High	High	High
FALSE	High	Master Protein	B2SQQ1	DNA-directed RNA polymerase subunit beta OS=Xanthomonas oryzae pv. oryzae (strain PXO99A) OX=360094 GN=rpoB PE=1 SV=1	0	592.9	48	112	693	112	1383	154.2	5.64	684.16	112	RNA metabolism OR transcription;other metabolic processes	other cell component	nucleic acid binding activity;other molecular function	Pf00562, Pf04560, Pf04561, Pf04563, Pf04565, Pf10385		B2SQQ1; xop:PXO_04530	rpoB	PXO_04530	0	1.167	0.371056	0.489891	92.3	107.7	15.38	14.86	45552406	45746049	1.11257e+08	5.30321e+07	5.36695e+07	5.26277e+07	8.37883e+07	8.9101e+07	1.11257e+08	9.32046e+07	1.24581e+08	1.04013e+08	High	High	High	High	High	High
FALSE	Medium	Master Protein	A0A0K0GHU5	D-alanine--D-alanine ligase OS=Xanthomonas oryzae pv. oryzae (strain PXO99A) OX=360094 GN=ddl PE=3 SV=1	0.013	2.306	3	1	2	1	318	33.7	5.02	0	1	cell organization and biogenesis;other metabolic processes;other biological processes	other cell component	other molecular function	Pf01820, Pf07478		A0A0K0GHU5; xop:PXO_04365	ddl		0	1.166	0.715102	0.871509	92.3	107.7	26.19	38.76	108528	168802	235375	206844		104804	199625	328782	235375	363530		207133	Peak Found	High	Peak Found	High	n/a	Peak Found
FALSE	High	Master Protein	A0A0K0GGA5	Putative signal protein with HD-GYP domain OS=Xanthomonas oryzae pv. oryzae (strain PXO99A) OX=360094 GN=PXO_03945 PE=4 SV=1	0.001	3.859	2	1	5	1	419	46.3	5.99	3.78	1			other molecular function	Pf11871, Pf13487		A0A0K0GGA5; xop:PXO_03945			0	1.164	0.416237	0.546249	92.4	107.6	25.07	32.77	98080.4	151815	222284	147174	171814	109523	180407	295695	222284	258660	398825	216460	High	High	High	High	High	Peak Found
FALSE	High	Master Protein	A0A0K0GLB5	Multidrug resistance efflux pump OS=Xanthomonas oryzae pv. oryzae (strain PXO99A) OX=360094 GN=PXO_01156 PE=3 SV=1	0	10.361	10	4	13	4	372	39.9	6.83	2.08	4	transport			Pf00529, Pf16576		A0A0K0GLB5; xop:PXO_01156			0	1.159	0.976924	0.917529	92.6	107.4	27.98	1.23	177462	154950	494142	210898	163035	191687	326420	301802	494142	370655	378446	378848	High	High	High	High	High	High
FALSE	High	Master Protein	A0A0K0GPV4	Citrate synthase OS=Xanthomonas oryzae pv. oryzae (strain PXO99A) OX=360094 GN=PXO_02719 PE=3 SV=1	0	7.516	10	3	3	3	384	42.4	7.11	0	3	other metabolic processes	other cell component	other molecular function	Pf00285		A0A0K0GPV4; xop:PXO_02719			0	1.151	0.135316	0.300446	93	107	21.61	12.76	160307	232635	425413	256433	210997	291812	294865	453110	425413	450683	489779	576734	Peak Found	Peak Found	High	Peak Found	Peak Found	High
FALSE	High	Master Protein	A0A0K0GK06	YapH protein OS=Xanthomonas oryzae pv. oryzae (strain PXO99A) OX=360094 GN=yapH PE=4 SV=1	0	8.191	1	2	12	2	2711	261.3	4.53	19.5	2				Pf12951, Pf13018		A0A0K0GK06; xop:PXO_00711	yapH		0	1.146	0.781348	0.804137	93.2	106.8	29.72	15.52	6.37026e+06	8.2051e+06	8.79182e+06	7.63847e+06	4.59023e+06	7.35416e+06	1.17173e+07	1.59813e+07	8.79182e+06	1.34247e+07	1.06551e+07	1.45347e+07	High	High	High	High	High	High
FALSE	High	Master Protein	A0A0K0GLN4	Small ribosomal subunit protein uS2 OS=Xanthomonas oryzae pv. oryzae (strain PXO99A) OX=360094 GN=rpsB PE=3 SV=1	0	89.343	58	21	77	21	262	28.9	8.63	61.31	21	protein metabolism;other metabolic processes	translational apparatus	other molecular function	Pf00318		A0A0K0GLN4; xop:PXO_01132	rpsB		0	1.141	0.651897	0.730902	93.4	106.6	25.18	19.46	1.55631e+07	1.13829e+07	3.68468e+07	1.44379e+07	16255172	1.65218e+07	2.86266e+07	2.21708e+07	3.68468e+07	2.53748e+07	3.77324e+07	3.26536e+07	High	High	High	High	High	High
FALSE	High	Master Protein	B2SQT3	Small ribosomal subunit protein uS4 OS=Xanthomonas oryzae pv. oryzae (strain PXO99A) OX=360094 GN=rpsD PE=3 SV=1	0	86.216	72	21	106	21	208	23.3	9.77	119.68	21	protein metabolism;other metabolic processes	translational apparatus	nucleic acid binding activity;other molecular function	Pf00163, Pf01479	77338690	B2SQT3; xop:PXO_04497	rpsD	PXO_04497	0	1.137	0.0109138	0.108767	93.6	106.4	2.27	4.03	2.42226e+07	2.34655e+07	4.66208e+07	29577613	2.30734e+07	2.50101e+07	4.45546e+07	4.57044e+07	4.66208e+07	5.1983e+07	5.35592e+07	4.94298e+07	High	High	High	High	High	High
FALSE	Medium	Master Protein	A0A0K0GH12	Primosomal protein N' OS=Xanthomonas oryzae pv. oryzae (strain PXO99A) OX=360094 GN=priA PE=3 SV=1	0.031	1.871	1	1	1	1	740	79.9	8.88	0	1	cell organization and biogenesis;DNA metabolism;RNA metabolism OR transcription;other metabolic processes	other cell component	nucleic acid binding activity;other molecular function	Pf00270, Pf00271, Pf17764, Pf18074, Pf18319		A0A0K0GH12; xop:PXO_04038	priA		0	1.132	0.888876	0.992088	93.8	106.2	9.5	28.6	479738	488030	785606	568460	467292	305729	882422	950551	785606	999075	1.0847e+06	604241	Peak Found	Peak Found	High	Peak Found	Peak Found	Peak Found
FALSE	High	Master Protein	A0A0K0GPK8	Outer membrane protein Slp OS=Xanthomonas oryzae pv. oryzae (strain PXO99A) OX=360094 GN=PXO_02439 PE=4 SV=1	0.001	4.293	6	1	4	1	166	18.1	6.67	2.08	1		other membranes		Pf03843		A0A0K0GPK8; xop:PXO_02439			0	1.131	0.628289	0.717759	93.8	106.2	21.07	15	392586	491767	1.11134e+06	626242	466832	420620	722116	957829	1.11134e+06	1.10063e+06	1.08364e+06	831310	High	High	High	Peak Found	High	Peak Found
FALSE	High	Master Protein	A0A0K0GQ54	Putative glycosyl transferase OS=Xanthomonas oryzae pv. oryzae (strain PXO99A) OX=360094 GN=wxoC PE=4 SV=1	0	21.358	19	7	19	7	387	42.9	6.54	11.69	7			other molecular function	Pf00535		A0A0K0GQ54; xop:PXO_05411	wxoC		0	1.127	0.88144	0.948745	94	106	56.21	14.58	361361	246135	1.37296e+06	403088	398973	378892	664680	479405	1.37296e+06	708431	926119	748839	High	High	High	High	High	High
FALSE	High	Master Protein	A0A0K0GPJ9	Zinc-type alcohol dehydrogenase-like protein OS=Xanthomonas oryzae pv. oryzae (strain PXO99A) OX=360094 GN=PXO_02525 PE=3 SV=1	0	6.576	7	2	2	2	307	33.3	7.4	0	2			other molecular function	Pf08240, Pf13602		A0A0K0GPJ9; xop:PXO_02525			0	1.121	0.797358	0.858311	94.3	105.7	23.38	18.43	122124	155810	363112	139553	150233	172057	224634	303475	363112	245265	348730	340053	Peak Found	Peak Found	High	Peak Found	Peak Found	Peak Found
FALSE	High	Master Protein	B2SVL7	NADH-quinone oxidoreductase subunit C OS=Xanthomonas oryzae pv. oryzae (strain PXO99A) OX=360094 GN=nuoC PE=3 SV=1	0	11.6	15	4	14	4	250	27.8	5.1	6	4	other metabolic processes;transport	plasma membrane;other membranes	transporter activity;other molecular function	Pf00329		B2SVL7; xop:PXO_01289	nuoC	PXO_01289	0	1.117	0.544142	0.632519	94.5	105.5	34.13	17.33	192850	271394	719237	297489	315192	298644	354726	528602	719237	522841	731642	590237	Peak Found	High	High	High	High	High
FALSE	High	Master Protein	A0A0K0GM32	Peptidoglycan-associated protein OS=Xanthomonas oryzae pv. oryzae (strain PXO99A) OX=360094 GN=pal PE=3 SV=1	0	23.9	16	4	32	4	148	16	5.29	29.03	4	cell cycle OR cell proliferation;other biological processes	other membranes		Pf00691		A0A0K0GM32; xop:PXO_01565	pal		0	1.109	0.399479	0.535109	94.8	105.2	12.88	20.17	7843050	7.89845e+06	1.83924e+07	8.82292e+06	7.3504e+06	1.14159e+07	1.44264e+07	1.5384e+07	1.83924e+07	1.55064e+07	1.70621e+07	2.25623e+07	High	High	High	High	High	High
FALSE	High	Master Protein	A0A0K0GJN8	glutamate dehydrogenase OS=Xanthomonas oryzae pv. oryzae (strain PXO99A) OX=360094 GN=PXO_00479 PE=4 SV=1	0	165.25	28	52	164	52	1674	186.2	6.95	77.86	52	other metabolic processes		other molecular function	Pf05088, Pf21073, Pf21074, Pf21075, Pf21076, Pf21077, Pf21078, Pf21079		A0A0K0GJN8; xop:PXO_00479			0	1.108	0.645846	0.718094	94.9	105.1	27.92	26.25	3.03104e+06	2.74334e+06	8.59939e+06	3.49444e+06	4.07557e+06	3.12605e+06	5.57524e+06	5.3433e+06	8.59939e+06	6.14151e+06	9.46044e+06	6.1783e+06	High	High	High	High	High	High
FALSE	High	Master Protein	A0A0K0GHY0	Extracellular protease OS=Xanthomonas oryzae pv. oryzae (strain PXO99A) OX=360094 GN=PXO_04561 PE=3 SV=1	0	21.198	11	7	23	7	560	56.1	9.23	11.25	7	protein metabolism		other molecular function	Pf00082, Pf04151		A0A0K0GHY0; xop:PXO_04561			0	1.106	0.956517	0.959823	95	105	31.34	9.52	3.83842e+06	2.54342e+06	3.80182e+06	3.14142e+06	1.99959e+06	2.77274e+06	7.06031e+06	4.95389e+06	3.80182e+06	5.52108e+06	4.64156e+06	5.48002e+06	High	High	High	High	High	High
FALSE	High	Master Protein	A0A0K0GM74	AMP nucleosidase OS=Xanthomonas oryzae pv. oryzae (strain PXO99A) OX=360094 GN=PXO_01319 PE=4 SV=1	0	13.73	11	5	9	5	461	50.6	6.33	6.01	5			other molecular function	Pf03641, Pf11892, Pf14793		A0A0K0GM74; xop:PXO_01319			0	1.105	0.617544	0.702108	95	105	15.58	23.12	407629	503273	762900	479707	381065	283601	749786	980241	762900	843091	884548	560507	High	High	High	High	High	High
FALSE	Medium	Master Protein	A0A0K0GNZ4	TdcF OS=Xanthomonas oryzae pv. oryzae (strain PXO99A) OX=360094 GN=tdcF PE=3 SV=1	0.022	2.066	7	1	2	1	155	16.4	7.4	0	1				Pf01042		A0A0K0GNZ4; xop:PXO_02286	tdcF		0	1.104	#DIV/0!		95	105		72.54	132868			270617		77476.2	244395			475613		153123	High	n/a	n/a	High	n/a	Peak Found
FALSE	High	Master Protein	A0A0K0GIH5	Two-component system regulatory protein OS=Xanthomonas oryzae pv. oryzae (strain PXO99A) OX=360094 GN=PXO_04881 PE=4 SV=1	0	11.907	9	3	11	3	466	50.4	6.49	13.43	3	signal transduction;other biological processes		nucleic acid binding activity;other molecular function	Pf00072, Pf00158, Pf02954		A0A0K0GIH5; xop:PXO_04881			0	1.102	0.966569	0.989268	95.1	104.9	12.81	12	356525	313553	779383	332802	311381	368836	655785	610716	779383	584902	722794	728965	High	High	High	High	High	High
FALSE	High	Master Protein	A0A0K0GKL7	histidine kinase OS=Xanthomonas oryzae pv. oryzae (strain PXO99A) OX=360094 GN=PXO_00620 PE=4 SV=1	0.001	3.923	2	2	6	2	1131	123.7	6.19	0	2	protein metabolism;other metabolic processes;signal transduction		kinase activity;other molecular function	Pf00072, Pf00512, Pf01590, Pf02518, Pf08447, Pf08448, Pf13185		A0A0K0GKL7; xop:PXO_00620			0	1.101	0.880206	0.991878	95.2	104.8	15.1	38	88161.4	112727	188872	118352	115047	59655.5	162162	219561	188872	208005	267055	117903	High	High	High	High	Peak Found	High
FALSE	Medium	Master Protein	A0A0J9WWL4	Mutator family transposase OS=Xanthomonas oryzae pv. oryzae (strain PXO99A) OX=360094 GN=PXO_00428 PE=3 SV=1	0.024	1.998	2	1	3	1	331	37.5	9.19	0	1	DNA metabolism;other metabolic processes		nucleic acid binding activity;other molecular function	Pf00872		A0A0J9WWL4; xop:PXO_00428; xop:PXO_03164			0	1.085	0.788582	0.905583	95.9	104.1	45.1	53	81471		290167	128784	171698	67967	149856		290167	226339	398555	134330	Peak Found	High	High	High	Peak Found	Peak Found
FALSE	High	Master Protein	A0A0K0GF44	Biopolymer transport ExbD2 protein OS=Xanthomonas oryzae pv. oryzae (strain PXO99A) OX=360094 GN=PXO_03473 PE=3 SV=1	0	7.541	25	2	7	2	126	14	4.48	2.16	2	transport	plasma membrane;other membranes	transporter activity	Pf02472		A0A0K0GF44; xop:PXO_03473			0	1.082	0.355772	0.498493	96.1	103.9	38.9	31.79	128757	279835	497100	306085	333185	209238	236834	545043	497100	537948	773407	413536	Peak Found	High	High	High	Peak Found	High
FALSE	High	Master Protein	A0A0J9WWX8	Basal-body rod modification protein FlgD OS=Xanthomonas oryzae pv. oryzae (strain PXO99A) OX=360094 GN=PXO_01011 PE=3 SV=1	0	4.619	6	1	5	1	221	22.7	5.3	1.92	1	cell cycle OR cell proliferation;cell organization and biogenesis			Pf03963, Pf13860, Pf13861		A0A0J9WWX8; xop:PXO_01011; xop:PXO_06155			0	1.081	0.652666	0.837223	96.1	103.9	23.84	39.43	298124	207684	660232	449235		225274	548363	404513	660232	789535		445231	High	High	High	High	High	Peak Found
FALSE	High	Master Protein	B2SVK5	Ribosome maturation factor RimP OS=Xanthomonas oryzae pv. oryzae (strain PXO99A) OX=360094 GN=rimP PE=3 SV=2	0.002	3.653	5	1	6	1	196	21.2	5.34	5.78	1	other biological processes	other cell component		Pf02576, Pf17384		B2SVK5; xop:PXO_01301	rimP	PXO_01301	0	1.077	0.702656	0.825311	96.3	103.7	12.2	23.36	227231	255094		236344		293333	417966	496855		415377		579742	High	High	High	High	High	High
FALSE	High	Master Protein	A0A0K0GHP0	Thiol:disulfide interchange protein OS=Xanthomonas oryzae pv. oryzae (strain PXO99A) OX=360094 GN=PXO_04433 PE=3 SV=1	0.006	3.06	4	1	3	1	216	23.8	8.51	0	1		other cell component	other molecular function	Pf13462		A0A0K0GHP0; xop:PXO_04433			0	1.076	0.290445	0.408874	96.3	103.7	20.81	24.55	264274	297195	378712	443630	223804	264740	486101	578855	378712	779685	519507	523230	High	Peak Found	Peak Found	High	High	Peak Found
FALSE	High	Master Protein	A0A0K0GQC3	Outer membrane protein OS=Xanthomonas oryzae pv. oryzae (strain PXO99A) OX=360094 GN=PXO_03152 PE=4 SV=1	0	53.853	48	14	49	14	296	31.5	9.61	30.49	14						A0A0K0GQC3; xop:PXO_03152			0	1.076	0.299175	0.438209	96.3	103.7	20.76	21.05	1.14076e+06	1.01513e+06	1.39099e+06	1.56712e+06	916661	926766	2.09829e+06	1.97721e+06	1.39099e+06	2.75422e+06	2.1278e+06	1.83165e+06	High	High	High	High	High	High
FALSE	High	Master Protein	A0A0K0GJD1	histidine kinase OS=Xanthomonas oryzae pv. oryzae (strain PXO99A) OX=360094 GN=PXO_00475 PE=4 SV=1	0	22.722	6	9	20	9	1364	150.7	5.73	6.81	9	protein metabolism;other metabolic processes;signal transduction;other biological processes	plasma membrane;other membranes	kinase activity	Pf00072, Pf00512, Pf01627, Pf02518, Pf03924, Pf08448, Pf13426		A0A0K0GJD1; xop:PXO_00475			0	1.076	0.833818	0.862456	96.4	103.6	9.53	20.6	357904	312171	734209	281513	318920	358321	658322	608025	734209	494761	740296	708183	High	High	High	High	High	High
FALSE	High	Master Protein	A0A0J9WWZ8	3-oxoacyl-synthase OS=Xanthomonas oryzae pv. oryzae (strain PXO99A) OX=360094 GN=PXO_00990 PE=4 SV=1	0	6.329	8	3	7	3	346	37.8	5.44	1.83	3			other molecular function	Pf08541		A0A0J9WWZ8; xop:PXO_00990; xop:PXO_06176			0	1.074	0.903469	0.9195	96.5	103.5	46.43	49.37	138931	335537	395530	241595	263555	103222	255548	653535	395530	424605	611778	204007	High	High	High	High	Peak Found	High
FALSE	High	Master Protein	A0A0K0GPG2	Phosphoribosylformylglycinamidine synthase OS=Xanthomonas oryzae pv. oryzae (strain PXO99A) OX=360094 GN=purL PE=3 SV=1	0	147.088	26	36	157	36	1314	140.5	5.44	132.19	36	other metabolic processes	other cell component	other molecular function	Pf02769, Pf13507, Pf18072, Pf18076		A0A0K0GPG2; xop:PXO_02669	purL		0	1.067	0.857353	0.902252	96.8	103.2	15.43	19.46	2.75331e+06	2.8899e+06	6.82927e+06	2.53273e+06	2.58757e+06	3.33492e+06	5.06439e+06	5.62876e+06	6.82927e+06	4.45131e+06	6.0064e+06	6.59112e+06	High	High	High	High	High	High
FALSE	High	Master Protein	A0A0K0GGC5	FMN oxidoreductase OS=Xanthomonas oryzae pv. oryzae (strain PXO99A) OX=360094 GN=PXO_03768 PE=4 SV=1	0.001	3.889	3	1	6	1	372	39.8	6.04	5.7	1			other molecular function	Pf00724		A0A0K0GGC5; xop:PXO_03768			0	1.065	0.714912	0.820704	96.8	103.2	12.2	17.43	280669	263939	632307	312921	215460	351838	516257	514083	632307	549961	500139	695370	High	High	High	High	High	High
FALSE	High	Master Protein	A0A0K0GQW2	Methyltransferase OS=Xanthomonas oryzae pv. oryzae (strain PXO99A) OX=360094 GN=PXO_03273 PE=4 SV=1	0	33.772	24	8	33	8	284	30.9	9.09	24	8						A0A0K0GQW2; xop:PXO_03273			0	1.063	0.435948	0.579814	96.9	103.1	12.56	17.91	1.91238e+06	1.64084e+06	2.73105e+06	2.39084e+06	1.46396e+06	1.49713e+06	3.51759e+06	3.19591e+06	2.73105e+06	4.20193e+06	3.39824e+06	2.95892e+06	High	High	High	High	High	High
FALSE	High	Master Protein	A0A0K0GPE0	L-threonine 3-dehydrogenase OS=Xanthomonas oryzae pv. oryzae (strain PXO99A) OX=360094 GN=tdh PE=3 SV=1	0	15.683	17	5	14	5	344	37.5	6.89	3.45	5	other metabolic processes	other cell component	other molecular function	Pf00107, Pf08240		A0A0K0GPE0; xop:PXO_02513	tdh		0	1.062	0.758024	0.95016	97	103	54.42	20.36	79651	57792.9	303970	79894	88521.1	78747.4	146509	112565	303970	140415	205480	155636	High	High	High	High	High	High
FALSE	High	Master Protein	A0A0K0GIC4	Transcription-repair-coupling factor OS=Xanthomonas oryzae pv. oryzae (strain PXO99A) OX=360094 GN=mfd PE=3 SV=1	0	84.553	25	29	85	29	1154	127.3	6.15	28.61	29	cell organization and biogenesis;DNA metabolism;stress response;other biological processes	other cell component	nucleic acid binding activity;other molecular function	Pf00270, Pf00271, Pf02559, Pf03461, Pf17757, Pf21132		A0A0K0GIC4; xop:PXO_04745	mfd		0	1.06	0.625956	0.682917	97.1	102.9	83.66	82.81	723533	1.02086e+06	6.24282e+06	244048	1.75559e+06	1.06636e+06	1.33085e+06	1.98837e+06	6.24282e+06	428917	4.07516e+06	2.10755e+06	High	High	High	High	High	High
FALSE	High	Master Protein	A0A0K0GRK4	Large ribosomal subunit protein bL28 OS=Xanthomonas oryzae pv. oryzae (strain PXO99A) OX=360094 GN=rpmB PE=3 SV=1	0	48.94	75	11	54	11	72	8.4	11.87	43.22	11	protein metabolism;other metabolic processes	translational apparatus;other cell component	other molecular function	Pf00830		A0A0K0GRK4; xop:PXO_03240	rpmB		0	1.06	0.730823	0.914491	97.1	102.9	39.49	10.81	1.49522e+06	3.01082e+06	3.60607e+06	2.17407e+06	1.4118e+06	2.05557e+06	2.75029e+06	5.86426e+06	3.60607e+06	3.82096e+06	3.27715e+06	4.06262e+06	High	High	High	High	High	High
FALSE	High	Master Protein	B2SQP7	Large ribosomal subunit protein uL11 OS=Xanthomonas oryzae pv. oryzae (strain PXO99A) OX=360094 GN=rplK PE=3 SV=1	0	37.532	58	11	32	11	142	14.9	9.89	27.29	11	protein metabolism;other metabolic processes	translational apparatus;other cell component	nucleic acid binding activity;other molecular function	Pf00298, Pf03946		B2SQP7; xop:PXO_04534	rplK	PXO_04534	0	1.059	0.428667	0.563301	97.1	102.9	25.84	21.32	1.55299e+06	2.22527e+06	4.85773e+06	2.61204e+06	2.51481e+06	1.93813e+06	2.85654e+06	4.33422e+06	4.85773e+06	4.59069e+06	5.83751e+06	3.8305e+06	High	High	High	High	High	High
FALSE	Medium	Master Protein	A0A0K0GN25	tRNA/rRNA methyltransferase OS=Xanthomonas oryzae pv. oryzae (strain PXO99A) OX=360094 GN=PXO_01826 PE=4 SV=1	0.011	2.414	4	1	2	1	240	25.2	8.05	0	1	RNA metabolism OR transcription;other metabolic processes	other cell component	nucleic acid binding activity;other molecular function	Pf00588, Pf08032		A0A0K0GN25; xop:PXO_01826			0	1.057	0.850811	0.922663	97.2	102.8	22.92	15.42	177465	233840	301173	175979	165844		326425	455456	301173	309284	384966		Peak Found	High	High	Peak Found	Peak Found	n/a
FALSE	High	Master Protein	A0A0K0GPN6	Response regulator OS=Xanthomonas oryzae pv. oryzae (strain PXO99A) OX=360094 GN=PXO_02599 PE=4 SV=1	0	5.593	6	2	4	2	382	40.6	5.12	1.66	2	signal transduction			Pf08668		A0A0K0GPN6; xop:PXO_02599			0	1.057	#DIV/0!		97.2	102.8		17.11			298559		153553	141425			298559		356437	279511	High	n/a	High	n/a	Peak Found	High
FALSE	High	Master Protein	A0A0K0GFA1	Beta sliding clamp OS=Xanthomonas oryzae pv. oryzae (strain PXO99A) OX=360094 GN=dnaN PE=3 SV=1	0	26.593	27	10	26	10	366	40.7	5.4	14.52	10	DNA metabolism;other metabolic processes	other cell component	nucleic acid binding activity;other molecular function	Pf00712, Pf02767, Pf02768		A0A0K0GFA1; xop:PXO_03482	dnaN		0	1.054	0.689342	0.755027	97.4	102.6	25.45	14.33	806534	506268	1.66264e+06	704422	673504	827730	1.48353e+06	986074	1.66264e+06	1.23803e+06	1.56337e+06	1.63592e+06	High	High	High	High	High	High
FALSE	High	Master Protein	A0A0K0GNS2	Cellulase S OS=Xanthomonas oryzae pv. oryzae (strain PXO99A) OX=360094 GN=PXO_02431 PE=3 SV=1	0	13.328	15	4	11	4	302	32.5	9.51	8.3	4	other metabolic processes		other molecular function	Pf01670		A0A0K0GNS2; xop:PXO_02431			0	1.05	0.197181	0.383273	97.6	102.4	11.14	3.8	8.35953e+06	8.28942e+06	1.29763e+07	9.08183e+06	6.9548e+06	8663367	1.53764e+07	1.61456e+07	1.29763e+07	1.59614e+07	1.61439e+07	1.71222e+07	High	Peak Found	High	High	High	High
FALSE	High	Master Protein	A0A0K0GLX4	Cell division coordinator CpoB OS=Xanthomonas oryzae pv. oryzae (strain PXO99A) OX=360094 GN=ybgF PE=3 SV=1	0	39.864	37	11	56	11	268	29.1	6.23	76.08	11	cell cycle OR cell proliferation;cell organization and biogenesis	other cell component		Pf13525, Pf16331		A0A0K0GLX4; xop:PXO_01566	ybgF		0	1.049	0.377233	0.496361	97.6	102.4	27.43	22.19	5.74738e+06	4.35217e+06	5.99725e+06	7.28542e+06	3.8299e+06	4.49457e+06	1.05716e+07	8.47685e+06	5.99725e+06	1.28042e+07	8.89018e+06	8.88304e+06	High	High	High	High	High	High
FALSE	Medium	Master Protein	B2SIN8	Queuine tRNA-ribosyltransferase OS=Xanthomonas oryzae pv. oryzae (strain PXO99A) OX=360094 GN=tgt PE=3 SV=1	0.019	2.153	2	1	5	1	381	42.1	6.92	0	1	RNA metabolism OR transcription;other metabolic processes		other molecular function	Pf01702		B2SIN8; xop:PXO_00525	tgt	PXO_00525	0	1.048	0.308881	0.482152	97.7	102.3	44.55	21.02	242481	84584.8	382055	227837	167224	281952	446016	164748	382055	400425	388170	557248	High	Peak Found	High	High	High	High
FALSE	High	Master Protein	A0A0K0GNM7	Aldose 1-epimerase OS=Xanthomonas oryzae pv. oryzae (strain PXO99A) OX=360094 GN=PXO_02261 PE=3 SV=1	0	5.066	7	2	6	2	346	37.2	5.55	1.64	2	other metabolic processes		other molecular function	Pf01263		A0A0K0GNM7; xop:PXO_02261			0	1.047	0.846651	0.985414	97.7	102.3	30.32	7.97	626362	444320	1.58932e+06	598089	523594	610183	1.15212e+06	865416	1.58932e+06	1.05115e+06	1.21539e+06	1.20596e+06	Peak Found	High	High	High	High	High
FALSE	High	Master Protein	A0A0K0GGK8	Lipoprotein, putative OS=Xanthomonas oryzae pv. oryzae (strain PXO99A) OX=360094 GN=PXO_03958 PE=4 SV=1	0	11.241	31	2	10	2	106	11.3	8.76	6.2	2				Pf13698		A0A0K0GGK8; xop:PXO_03958			0	1.046	0.853353	0.911886	97.8	102.2	13.57	13.19	739752	785365	1.16322e+06	809962	612914	567151	1.36069e+06	1.52968e+06	1.16322e+06	1.42352e+06	1.42273e+06	1.12091e+06	High	High	High	High	High	High
FALSE	High	Master Protein	B2SQT2	Small ribosomal subunit protein uS11 OS=Xanthomonas oryzae pv. oryzae (strain PXO99A) OX=360094 GN=rpsK PE=3 SV=1	0	70.376	65	13	78	13	130	13.9	10.9	59.55	13	protein metabolism;other metabolic processes	translational apparatus;other cell component	nucleic acid binding activity;other molecular function	Pf00411	77338691	B2SQT2; xop:PXO_04498	rpsK	PXO_04498	0	1.044	0.927235	0.956662	97.9	102.1	7.22	6.68	4.23244e+07	4.36006e+07	7.36704e+07	4.62345e+07	3.15539e+07	4.2122e+07	7.78508e+07	8.49223e+07	7.36704e+07	8.12576e+07	7.32447e+07	8.32497e+07	High	High	High	High	High	High
FALSE	High	Master Protein	B2SPE7	Probable cytosol aminopeptidase OS=Xanthomonas oryzae pv. oryzae (strain PXO99A) OX=360094 GN=pepA PE=3 SV=1	0	35.769	21	10	28	10	490	51	5.27	16.41	10	protein metabolism	other cell component	other molecular function	Pf00883, Pf02789		B2SPE7; xop:PXO_02660	pepA	PXO_02660	0	1.04	0.576204	0.738425	98	102	36.64	18.84	1.20398e+06	889227	3.4899e+06	1.31036e+06	1.04107e+06	845866	2.21459e+06	1.73197e+06	3.4899e+06	2.30296e+06	2.4166e+06	1.67176e+06	High	High	High	High	High	High
FALSE	High	Master Protein	A0A0K0GND2	Endoproteinase Arg-C OS=Xanthomonas oryzae pv. oryzae (strain PXO99A) OX=360094 GN=PXO_02206 PE=4 SV=1	0	88.936	32	16	116	16	465	48.7	8.75	110.01	16	other metabolic processes			Pf13365		A0A0K0GND2; xop:PXO_02206			0	1.037	0.928491	0.934856	98.2	101.8	30.88	35.82	2.9306e+07	1.57716e+07	3.5088e+07	3.06572e+07	15678937	1.33374e+07	5.39049e+07	3.07189e+07	3.5088e+07	5.38804e+07	3.63948e+07	2.636e+07	High	High	High	High	High	High
FALSE	High	Master Protein	A0A0K0GK80	RNA polymerase-binding transcription factor DksA OS=Xanthomonas oryzae pv. oryzae (strain PXO99A) OX=360094 GN=dksA PE=3 SV=1	0	48.761	48	15	51	15	162	19	5.17	36.71	15	other biological processes	other cell component	other molecular function	Pf01258, Pf21157		A0A0K0GK80; xop:PXO_00359	dksA		0	1.036	0.374421	0.500601	98.2	101.8	18	16.01	4.25757e+06	5.20824e+06	11273743	5.60541e+06	4.52597e+06	6.69465e+06	7.8313e+06	1.01442e+07	11273743	9.85158e+06	1.05059e+07	1.32313e+07	High	High	High	High	High	High
FALSE	High	Master Protein	A0A0K0GHE1	Cellulase OS=Xanthomonas oryzae pv. oryzae (strain PXO99A) OX=360094 GN=PXO_04177 PE=3 SV=1	0	89.544	37	21	100	21	590	61.8	8.59	127.38	21	other metabolic processes		other molecular function	Pf00150		A0A0K0GHE1; xop:PXO_04177			0	1.035	0.305009	0.466057	98.3	101.7	34.1	20.13	1.66559e+07	1.69933e+07	1.62631e+07	2.40674e+07	1.26073e+07	16043605	3.06365e+07	3.30984e+07	1.62631e+07	4.22988e+07	2.92647e+07	3.17085e+07	High	High	High	High	High	High
FALSE	High	Master Protein	A0A0K0GNK3	Tle1 phospholipase domain-containing protein OS=Xanthomonas oryzae pv. oryzae (strain PXO99A) OX=360094 GN=PXO_02034 PE=4 SV=1	0	9.101	6	4	8	4	720	79.8	7.91	0	4				Pf09994		A0A0K0GNK3; xop:PXO_02034			0	1.031	0.787323	0.837223	98.5	101.5	36.04	38.53	95268.7	95354.8	322398	168537	82523.1	69918.4	175236	185726	322398	296206	191557	138186	High	High	High	Peak Found	High	High
FALSE	Medium	Master Protein	A0A0K0GN99	tRNA (guanine-N(7)-)-methyltransferase OS=Xanthomonas oryzae pv. oryzae (strain PXO99A) OX=360094 GN=trmB PE=3 SV=1	0.011	2.458	4	1	1	1	252	28.4	7.44	0	1	RNA metabolism OR transcription;other metabolic processes		other molecular function	Pf02390		A0A0K0GN99; xop:PXO_01840	trmB		0	1.027	0.657039	0.702108	98.7	101.3	41.17	28.57	31236.8	48237.8	136358	49738.2	62785.1	48802.7	57456.4	93954.3	136358	87415.4	145740	96453.2	Peak Found	Peak Found	High	Peak Found	Peak Found	Peak Found
FALSE	Medium	Master Protein	A0A0J9WWS2	Molybdopterin biosynthesis protein OS=Xanthomonas oryzae pv. oryzae (strain PXO99A) OX=360094 GN=PXO_00932 PE=4 SV=1	0.01	2.48	2	1	3	1	379	40.2	6.84	0	1			other molecular function	Pf00581, Pf00899		A0A0J9WWS2; xop:PXO_00932; xop:PXO_06090			0	1.021	0.972384	0.97573	99	101	19.96	16.05	197896	240275	318703	188893	160110	229379	364006	467991	318703	331981	371656	453343	Peak Found	Peak Found	Peak Found	High	High	High
FALSE	High	Master Protein	A0A0K0GGV8	Glycerol-3-phosphate dehydrogenase [NAD(P)+] OS=Xanthomonas oryzae pv. oryzae (strain PXO99A) OX=360094 GN=gpsA PE=3 SV=1	0	5.894	5	2	4	2	345	36.2	6.46	1.72	2	other metabolic processes	other cell component	other molecular function	Pf01210, Pf07479, Pf20618		A0A0K0GGV8; xop:PXO_03969	gpsA		0	1.021	#DIV/0!		99	101		46.68			190882	116176	83946	36763.9			190882	204180	194860	72659.8	n/a	n/a	Peak Found	High	High	High
FALSE	High	Master Protein	A0A0K0GNM2	UDP-N-acetyl-alpha-D-muramoyl-L-alanyl-L-glutamate epimerase OS=Xanthomonas oryzae pv. oryzae (strain PXO99A) OX=360094 GN=murL PE=3 SV=1	0	15.369	11	5	11	5	451	49.2	7.05	4.41	5	cell cycle OR cell proliferation;cell organization and biogenesis;other metabolic processes;other biological processes	other cell component	other molecular function			A0A0K0GNM2; xop:PXO_02012	murL		0	1.02	0.849003	0.927759	99	101	14.75	9	356622	451782	750868	435684	345811	340152	655964	879949	750868	765720	802717	672274	High	High	High	Peak Found	High	High
FALSE	High	Master Protein	A0A0K0GNW9	Isocitrate dehydrogenase [NAD] subunit alpha, (Isocitric dehydrogenase) (Nad(+)-specific icdh) OS=Xanthomonas oryzae pv. oryzae (strain PXO99A) OX=360094 GN=PXO_02485 PE=4 SV=1	0	16.99	15	7	20	7	335	35.5	5.43	3.58	7			other molecular function	Pf00180		A0A0K0GNW9; xop:PXO_02485			0	1.019	0.525154	0.632519	99	101	16.48	29.34	1.26088e+06	1.05371e+06	2.83074e+06	1.34494e+06	1.10018e+06	708972	2.31925e+06	2.05234e+06	2.83074e+06	2.36374e+06	2.55381e+06	1.40121e+06	High	High	High	High	High	High
FALSE	High	Master Protein	A0A0K0GHQ6	Cell division protein FtsA OS=Xanthomonas oryzae pv. oryzae (strain PXO99A) OX=360094 GN=ftsA PE=3 SV=1	0	7.892	5	2	11	2	411	44	6.07	0	2	cell cycle OR cell proliferation	plasma membrane;other membranes;other cell component		Pf02491, Pf14450		A0A0K0GHQ6; xop:PXO_04363	ftsA		0	1.016	0.583688	0.682917	99.2	100.8	23.12	26.35	554655	454817	1.37537e+06	391423	510933	524566	1.02022e+06	885860	1.37537e+06	687931	1.18601e+06	1.03675e+06	High	High	High	High	High	High
FALSE	High	Master Protein	A0A0K0GNZ2	Glyceraldehyde-3-phosphate dehydrogenase OS=Xanthomonas oryzae pv. oryzae (strain PXO99A) OX=360094 GN=gap PE=3 SV=1	0	65.378	34	14	73	14	333	35.8	6.79	39.55	14	other metabolic processes		other molecular function	Pf00044, Pf02800		A0A0K0GNZ2; xop:PXO_02308	gap		0	1.016	0.646174	0.858311	99.2	100.8	49.16	23.29	1.96665e+06	1.1036e+06	5.95956e+06	2.09216e+06	1.6552e+06	1.22932e+06	3.61742e+06	2.14952e+06	5.95956e+06	3.67699e+06	3.84214e+06	2.42962e+06	High	High	High	High	High	High
FALSE	High	Master Protein	A0A0K0GJK3	Elongation factor P OS=Xanthomonas oryzae pv. oryzae (strain PXO99A) OX=360094 GN=efp PE=3 SV=1	0	4.92	16	2	8	2	183	20.4	4.92	3.44	2	protein metabolism;other metabolic processes	other cell component	nucleic acid binding activity	Pf01132, Pf08207, Pf09285		A0A0K0GJK3; xop:PXO_00382	efp		0	1.014	0.504651	0.632519	99.3	100.7	34.57	30.97	1.42331e+06	2.73763e+06	5094663	2.11334e+06	2.22593e+06	3.53301e+06	2.61802e+06	5.33217e+06	5094663	3.71421e+06	5.16696e+06	6.98262e+06	Peak Found	High	High	Peak Found	High	High
FALSE	High	Master Protein	A0A0K0GGS7	LysM domain protein OS=Xanthomonas oryzae pv. oryzae (strain PXO99A) OX=360094 GN=PXO_04054 PE=4 SV=1	0	18.982	12	6	19	6	366	39.9	7.68	21.17	6				Pf01476		A0A0K0GGS7; xop:PXO_04054			0	1.011	0.538242	0.640824	99.5	100.5	34.44	27.72	433188	849900	1.44399e+06	830460	861264	585489	796798	1.65538e+06	1.44399e+06	1.45954e+06	1.99921e+06	1.15716e+06	High	High	High	High	High	High
FALSE	High	Master Protein	A0A0J9WXH1	RNA polymerase sigma-54 factor OS=Xanthomonas oryzae pv. oryzae (strain PXO99A) OX=360094 GN=rpoN PE=3 SV=1	0	8.087	7	3	9	3	467	51.4	5.43	0	3	RNA metabolism OR transcription;other metabolic processes;other biological processes	other cell component	nucleic acid binding activity;other molecular function	Pf00309, Pf04552, Pf04963		A0A0J9WXH1; xop:PXO_00995; xop:PXO_06171	rpoN		0	1.005	0.534982	0.632519	99.8	100.2	31.7	34.41	336064	529754	616040	237052	365863	314268	618151	1.03182e+06	616040	416621	849261	621116	High	High	High	High	High	Peak Found
FALSE	High	Master Protein	A0A0K0GQ15	DUF4124 domain-containing protein OS=Xanthomonas oryzae pv. oryzae (strain PXO99A) OX=360094 GN=PXO_03187 PE=4 SV=1	0	17.701	46	5	23	5	134	13.7	7.85	13.85	5				Pf13511		A0A0K0GQ15; xop:PXO_03187			0	1.004	0.419114	0.571167	99.8	100.2	9.93	48.27	903103	721854	1.40387e+06	803470	691690	269897	1.66115e+06	1.40598e+06	1.40387e+06	1.41211e+06	1.60559e+06	533423	High	High	High	High	High	High
FALSE	High	Master Protein	A0A0K0GJ90	Chemotaxis protein OS=Xanthomonas oryzae pv. oryzae (strain PXO99A) OX=360094 GN=PXO_00047 PE=3 SV=1	0	96.897	34	24	92	22	733	77.3	5.12	98.75	24	signal transduction;other biological processes	other membranes	other molecular function	Pf00015, Pf00672, Pf12729, Pf18575, Pf18947		A0A0K0GJ90; xop:PXO_00047			0	1.004	0.718446	0.905583	99.8	100.2	43.23	13.3	1.50797e+06	3.13475e+06	3.40417e+06	1.94545e+06	1.45775e+06	2.15011e+06	2.77373e+06	6.10564e+06	3.40417e+06	3.41916e+06	3.38381e+06	4.24946e+06	High	High	High	High	High	High
FALSE	High	Master Protein	A0A0K0GQV1	Catalase-related peroxidase OS=Xanthomonas oryzae pv. oryzae (strain PXO99A) OX=360094 GN=PXO_02864 PE=3 SV=1	0	6.33	7	2	5	2	363	39	9.51	1.96	2	stress response;other biological processes	other membranes	other molecular function	Pf00199		A0A0K0GQV1; xop:PXO_02864			0	1.001	0.640215	0.71427	99.9	100.1	11.04	23.26		245412	558982	411925	204680	261875		477996	558982	723963	475114	517568	n/a	High	High	High	Peak Found	High
FALSE	High	Master Protein	A0A0K0GR86	Glycerophosphoryl diester phosphodiesterase OS=Xanthomonas oryzae pv. oryzae (strain PXO99A) OX=360094 GN=PXO_03494 PE=4 SV=1	0	4.699	5	2	8	2	366	39.5	6.47	1.68	2	other metabolic processes		other molecular function	Pf03009		A0A0K0GR86; xop:PXO_03494			0	0.995	0.985339	0.942221	100.3	99.7	41.04	24.04	554444	429173	414201	501017	358272	276057	1.01984e+06	835914	414201	880544	831640	545598	Peak Found	High	High	High	High	High
FALSE	High	Master Protein	A0A0K0GLW1	Acetoacetyl-CoA thiolase OS=Xanthomonas oryzae pv. oryzae (strain PXO99A) OX=360094 GN=PXO_01744 PE=3 SV=1	0	12.458	14	4	7	4	391	39.8	6.95	1.88	4			other molecular function	Pf00108, Pf02803		A0A0K0GLW1; xop:PXO_01744			0	0.994	0.989818	0.854866	100.3	99.7	52.45	5.65	208605	90715.8	572779	227320	153722	193036	383705	176690	572779	399517	356827	381514	Peak Found	High	High	High	Peak Found	Peak Found
FALSE	High	Master Protein	A0A0K0GQ96	Phosphohexose mutase OS=Xanthomonas oryzae pv. oryzae (strain PXO99A) OX=360094 GN=xanA PE=3 SV=1	0	44.163	23	13	42	13	448	48.9	5.38	24.14	13	other metabolic processes		other molecular function	Pf00408, Pf02878, Pf02879, Pf02880		A0A0K0GQ96; xop:PXO_03174	xanA		0	0.992	0.478101	0.630396	100.4	99.6	33.12	24.1	1.9449e+06	3.49569e+06	4.58697e+06	1.69845e+06	1.96112e+06	2.44132e+06	3.57742e+06	6.80867e+06	4.58697e+06	2.98505e+06	4.55226e+06	4.825e+06	High	High	High	High	High	High
FALSE	High	Master Protein	A0A0K0GIE7	ImcF-related family OS=Xanthomonas oryzae pv. oryzae (strain PXO99A) OX=360094 GN=imcF PE=4 SV=1	0	85.688	17	27	81	27	1230	134.6	8.72	36.99	27		other membranes		Pf06744, Pf06761, Pf14331, Pf21070		A0A0K0GIE7; xop:PXO_04696	imcF		0	0.99	0.269512	0.435331	100.5	99.5	13.62	22.89	1.52048e+06	1.50408e+06	3586149	1.07519e+06	1.24895e+06	1.476e+06	2.79675e+06	2.92955e+06	3586149	1.88966e+06	2.89913e+06	2.91715e+06	High	High	High	High	High	High
FALSE	High	Master Protein	A0A0K0GK30	Putative signal protein with GAF, GGDEF and EAL domains OS=Xanthomonas oryzae pv. oryzae (strain PXO99A) OX=360094 GN=PXO_00678 PE=4 SV=1	0	14.241	10	6	13	6	595	65.7	6.4	0	6				Pf00563, Pf00990, Pf01590, Pf13185		A0A0K0GK30; xop:PXO_00678			0	0.99	0.410304	0.546285	100.5	99.5	30.88	20.7	267652	478085	855584	441987	489435	428538	492315	931180	855584	776796	1.1361e+06	846959	Peak Found	High	High	High	High	High
FALSE	High	Master Protein	A0A0K0GGL1	16S rRNA (cytosine(967)-C(5))-methyltransferase OS=Xanthomonas oryzae pv. oryzae (strain PXO99A) OX=360094 GN=sun PE=3 SV=1	0	19.363	16	6	12	6	437	46.9	7.18	1.81	6	RNA metabolism OR transcription;other metabolic processes;other biological processes	other cell component	nucleic acid binding activity;other molecular function	Pf01029, Pf01189		A0A0K0GGL1; xop:PXO_04057	sun		0	0.989	0.690979	0.797588	100.6	99.4	21.21	20.18	214645	267391	609336	206856	232549	260570	394815	520805	609336	363551	539806	514988	High	High	High	High	High	High
FALSE	High	Master Protein	B2SQQ2	DNA-directed RNA polymerase subunit beta' OS=Xanthomonas oryzae pv. oryzae (strain PXO99A) OX=360094 GN=rpoC PE=1 SV=1	0	609.6	56	119	648	119	1405	155.1	7.69	591.01	119	RNA metabolism OR transcription;other metabolic processes	other cell component	nucleic acid binding activity;other molecular function	Pf00623, Pf04983, Pf04997, Pf04998, Pf05000		B2SQQ2; xop:PXO_04529	rpoC	PXO_04529	0	0.989	0.803329	0.890794	100.5	99.5	18.76	22.02	3.67658e+07	4.36086e+07	9.90466e+07	4.00992e+07	4.67767e+07	4.25207e+07	6.76264e+07	8.49378e+07	9.90466e+07	7.04748e+07	1.08581e+08	8.40375e+07	High	High	High	High	High	High
FALSE	High	Master Protein	A0A0K0GM70	PilY1 OS=Xanthomonas oryzae pv. oryzae (strain PXO99A) OX=360094 GN=pilY1 PE=4 SV=1	0	298.495	35	54	419	54	1327	141.1	7.2	356.51	54		other membranes		Pf05567		A0A0K0GM70; xop:PXO_01324	pilY1		0	0.989	0.838463	0.91144	100.5	99.5	33.61	28.74	4.12078e+07	23605968	42269294	3.90768e+07	1.95935e+07	2.07348e+07	7.57969e+07	4.59781e+07	42269294	6.86779e+07	4.54815e+07	4.098e+07	High	High	High	High	High	High
FALSE	High	Master Protein	B2STB9	Large ribosomal subunit protein bL27 OS=Xanthomonas oryzae pv. oryzae (strain PXO99A) OX=360094 GN=rpmA PE=3 SV=1	0	13.482	45	3	10	3	86	9.1	10.74	14.43	3	protein metabolism;other metabolic processes	translational apparatus;other cell component	other molecular function	Pf01016		B2STB9; xop:PXO_05534	rpmA	PXO_05534	0	0.985	0.719775	0.758611	100.8	99.2	47.73	40.37	733331	1.84168e+06	2.17698e+06	1.21964e+06	875730	2.01813e+06	1.34888e+06	3.5871e+06	2.17698e+06	2.14353e+06	2.03279e+06	3.98862e+06	High	High	High	High	High	High
FALSE	High	Master Protein	B2SPN6	Adenosylhomocysteinase OS=Xanthomonas oryzae pv. oryzae (strain PXO99A) OX=360094 GN=ahcY PE=3 SV=1	0	74.001	33	20	74	20	480	52.7	5.81	80.11	20	other metabolic processes	other cell component	other molecular function	Pf00670, Pf05221		B2SPN6; xop:PXO_04338	ahcY	PXO_04338	0	0.981	0.87219	0.905583	100.9	99.1	26.38	31.28	2.59782e+06	2.95551e+06	7.95226e+06	3.21415e+06	3.39891e+06	2.13367e+06	4.77839e+06	5.75653e+06	7.95226e+06	5.6489e+06	7.88974e+06	4.21698e+06	High	High	High	High	High	High
FALSE	High	Master Protein	A0A0J9WX51	Tal7b, TAL effector AvrBs3/PthA OS=Xanthomonas oryzae pv. oryzae (strain PXO99A) OX=360094 GN=tal7b PE=4 SV=1	0	32.497	20	11	34	3	741	78.7	8.06	29.72	11				Pf03377		A0A0J9WX51; xop:PXO_01085	tal7b		0	0.979	0.921562	0.98246	101.1	98.9	18.03	25.18	274281	356533	527056	293479	325648	246435	504508	694431	527056	515793	755911	487052	High	Peak Found	High	High	Peak Found	Peak Found
FALSE	Medium	Master Protein	A0A0K0GIK8	ImpA, N-terminal OS=Xanthomonas oryzae pv. oryzae (strain PXO99A) OX=360094 GN=impA PE=4 SV=1	0.011	2.452	3	1	1	1	357	39.3	4.92	0	1				Pf06812		A0A0K0GIK8; xop:PXO_04699	impA		0	0.979	0.960484	0.991143	101.1	98.9	31.86	30.23	159678	203050	556008	220326	233923	151004	293709	395487	556008	387226	542995	298444	Peak Found	Peak Found	High	Peak Found	Peak Found	Peak Found
FALSE	High	Master Protein	A0A0K0GL76	Outer membrane efflux protein OS=Xanthomonas oryzae pv. oryzae (strain PXO99A) OX=360094 GN=PXO_01155 PE=3 SV=1	0	11.189	7	3	9	3	505	53.6	8.15	3.92	3	transport	other membranes	transporter activity	Pf02321		A0A0K0GL76; xop:PXO_01155			0	0.974	0.896711	0.992088	101.3	98.7	32.08	11.48	125717	87996.8	325894	128127	115101	109499	231243	171394	325894	225185	267178	216413	High	High	High	High	Peak Found	High
FALSE	High	Master Protein	A0A0J9WXB6	GTPase Der OS=Xanthomonas oryzae pv. oryzae (strain PXO99A) OX=360094 GN=der PE=3 SV=1	0	16.581	12	5	15	5	465	51.2	7.94	0	5	other biological processes		other molecular function	Pf01926, Pf14714		A0A0J9WXB6; xop:PXO_01058; xop:PXO_06108	der		0	0.972	0.296313	0.460173	101.4	98.6	12.14	21.23	601743	524632	1.29253e+06	625175	463373	370149	1.10684e+06	1.02184e+06	1.29253e+06	1.09875e+06	1.07561e+06	731559	High	High	High	High	High	High
FALSE	High	Master Protein	A0A0K0GPQ6	SPOR domain-containing protein OS=Xanthomonas oryzae pv. oryzae (strain PXO99A) OX=360094 GN=PXO_02506 PE=4 SV=1	0	10.552	12	4	12	4	345	34.5	9.39	0	4			other molecular function	Pf05036		A0A0K0GPQ6; xop:PXO_02506			0	0.971	0.646866	0.753841	101.5	98.5	13.75	13.71	117127	133814	283927	143988	113608	102316	215441	260634	283927	253060	263713	202217	High	High	High	High	High	High
FALSE	High	Master Protein	A0A0K0GNG2	Bacterial DNA-binding protein OS=Xanthomonas oryzae pv. oryzae (strain PXO99A) OX=360094 GN=PXO_01988 PE=3 SV=1	0	97.363	70	17	147	17	141	14.7	10.74	155.32	17			nucleic acid binding activity;other molecular function	Pf00216		A0A0K0GNG2; xop:PXO_01988			0	0.969	0.7342	0.819843	101.6	98.4	24.38	25.06	7.46428e+07	1.16559e+08	1.93184e+08	1.06471e+08	6.79059e+07	1.29215e+08	1.37297e+08	2.27026e+08	1.93184e+08	1.87123e+08	1.57627e+08	2.5538e+08	High	High	High	High	High	High
FALSE	High	Master Protein	A0A0K0GKP8	Succinate dehydrogenase iron-sulfur subunit OS=Xanthomonas oryzae pv. oryzae (strain PXO99A) OX=360094 GN=PXO_00600 PE=3 SV=1	0	15.332	17	6	11	6	260	29.4	8.12	4.84	6	other metabolic processes		other molecular function	Pf13085, Pf13534		A0A0K0GKP8; xop:PXO_00600			0	0.968	0.475613	0.596492	101.6	98.4	32.07	23.47	359934	592356	1.29616e+06	635739	676017	519645	662056	1.15375e+06	1.29616e+06	1.11732e+06	1.56921e+06	1.02702e+06	Peak Found	High	High	High	High	High
FALSE	Medium	Master Protein	A0A0K0GLD5	Spore Coat Protein U domain family OS=Xanthomonas oryzae pv. oryzae (strain PXO99A) OX=360094 GN=PXO_01135 PE=4 SV=1	0.025	1.973	4	1	1	1	344	35.5	7.68	0	1				Pf05229		A0A0K0GLD5; xop:PXO_01135			0	0.967	0.96299	0.962567	101.7	98.3	21.31	38.63	86507.7	105205	245690	112774	124441	65979	159121	204910	245690	198202	288860	130400	High	Peak Found	Peak Found	Peak Found	Peak Found	Peak Found
FALSE	High	Master Protein	A0A0K0GL90	Dihydrolipoyllysine-residue succinyltransferase component of 2-oxoglutarate dehydrogenase complex OS=Xanthomonas oryzae pv. oryzae (strain PXO99A) OX=360094 GN=sucB PE=3 SV=1	0	60.903	27	13	79	13	400	42.1	6.46	99.3	13	other metabolic processes	other cell component	other molecular function	Pf00198, Pf00364, Pf02817		A0A0K0GL90; xop:PXO_01197	sucB		0	0.966	0.661374	0.712914	101.7	98.3	22.04	33.99	8.55724e+06	8.99072e+06	2.37117e+07	6.43799e+06	9.86302e+06	8.55568e+06	1.574e+07	1.75115e+07	2.37117e+07	1.13148e+07	2.28946e+07	1.69094e+07	High	High	High	High	High	High
FALSE	High	Master Protein	A0A0K0GLG8	Pilus biogenesis protein OS=Xanthomonas oryzae pv. oryzae (strain PXO99A) OX=360094 GN=PXO_01605 PE=3 SV=1	0	73.729	27	17	74	17	678	71.8	5.01	90.08	17	signal transduction;other biological processes	other membranes	other molecular function	Pf00015		A0A0K0GLG8; xop:PXO_01605			0	0.966	0.765548	0.991425	101.7	98.3	52.08	9.71	1.12285e+06	3.08385e+06	3.44696e+06	1.83115e+06	1.65819e+06	1.68506e+06	2.06535e+06	6.0065e+06	3.44696e+06	3.21826e+06	3.84908e+06	3.33034e+06	High	High	High	High	High	High
FALSE	High	Master Protein	A0A0K0GIA4	Polyketide cyclase OS=Xanthomonas oryzae pv. oryzae (strain PXO99A) OX=360094 GN=PXO_04458 PE=4 SV=1	0	14.101	17	6	15	6	393	43.2	8.09	6.39	6		other membranes		Pf10604		A0A0K0GIA4; xop:PXO_04458			0	0.964	0.643092	0.692074	101.8	98.2	14.64	32.55	606029	607343	1.46097e+06	649092	645924	385198	1.11472e+06	1.18294e+06	1.46097e+06	1.14079e+06	1.49935e+06	761303	High	High	High	High	High	Peak Found
FALSE	High	Master Protein	A0A0K0GJJ2	Chemotaxis protein OS=Xanthomonas oryzae pv. oryzae (strain PXO99A) OX=360094 GN=PXO_00046 PE=3 SV=1	0	163.449	42	38	164	30	753	79.9	5.71	147.08	38	signal transduction;other biological processes	other membranes		Pf00015, Pf00672, Pf12729, Pf18575, Pf18947		A0A0K0GJJ2; xop:PXO_00046			0	0.963	0.827469	0.927759	101.9	98.1	24.81	36.24	6.56373e+06	1.00984e+07	1.47936e+07	6.78661e+06	6.1369e+06	1.17505e+07	1.20732e+07	1.9669e+07	1.47936e+07	1.19275e+07	1.42453e+07	2.32237e+07	High	High	High	High	High	High
FALSE	High	Master Protein	A0A0K0GQ77	L-cysteine desulfhydrase Cds1 OS=Xanthomonas oryzae pv. oryzae (strain PXO99A) OX=360094 GN=cds1 PE=3 SV=1	0.007	2.776	3	1	4	1	367	39.9	6.7	0	1				Pf00291		A0A0K0GQ77; xop:PXO_03134	cds1		0	0.963	0.880173	0.941968	101.9	98.1	25.32	20.23	121852		321914	147224	137909	108097	224133		321914	258747	320121	213642	High	n/a	Peak Found	High	High	High
FALSE	High	Master Protein	A0A0K0GJ64	PhoH family protein OS=Xanthomonas oryzae pv. oryzae (strain PXO99A) OX=360094 GN=phoH PE=3 SV=1	0.001	3.83	2	1	5	1	465	52.3	5.41	1.62	1			other molecular function	Pf02562, Pf13638		A0A0K0GJ64; xop:PXO_00130	phoH		0	0.96	0.688481	0.77266	102	98	9.54	9.6	810196	913280	1.54588e+06	823923	639627	871570	1.49026e+06	1.77882e+06	1.54588e+06	1.44805e+06	1.48474e+06	1.72257e+06	High	High	High	Peak Found	High	High
FALSE	High	Master Protein	A0A0K0GPZ0	Outer membrane protein required for AvrXa21 activity C (RaxC) OS=Xanthomonas oryzae pv. oryzae (strain PXO99A) OX=360094 GN=raxC PE=3 SV=1	0	46.182	28	10	53	10	443	48	5.64	39.23	10	transport	other membranes	transporter activity	Pf02321		A0A0K0GPZ0; xop:PXO_02621	raxC		0	0.958	0.43294	0.63201	102.2	97.8	39.36	0.83	541686	600239	2.0225e+06	642393	478411	566461	996368	1.1691e+06	2.0225e+06	1.12901e+06	1.11051e+06	1.11955e+06	High	High	High	High	High	High
FALSE	High	Master Protein	A0A0K0GI74	Septum site-determining protein MinD OS=Xanthomonas oryzae pv. oryzae (strain PXO99A) OX=360094 GN=minD PE=3 SV=1	0	16.677	26	7	16	7	269	28.8	5.35	7.76	7			other molecular function	Pf01656		A0A0K0GI74; xop:PXO_04464	minD		0	0.958	0.676877	0.914491	102.1	97.9	48.04	15.3	224361	394100	1.16272e+06	318680	320911	372093	412686	767601	1.16272e+06	560083	744917	735402	High	High	High	High	High	High
FALSE	Medium	Master Protein	A0A0K0GH30	CDP-Glycerol:Poly(Glycerophosphate) glycerophosphotransferase family OS=Xanthomonas oryzae pv. oryzae (strain PXO99A) OX=360094 GN=PXO_04062 PE=3 SV=1	0.012	2.327	3	1	3	1	351	38.5	9.44	0	1			other molecular function	Pf02350		A0A0K0GH30; xop:PXO_04062			0	0.957	0.77472	0.877425	102.2	97.8	20.25	28.19	103902	110050	280355	116743	138882	102276	191115	214348	280355	205178	322379	202138	Peak Found	Peak Found	High	High	High	Peak Found
FALSE	High	Master Protein	B2SSC6	Glutamate--tRNA ligase OS=Xanthomonas oryzae pv. oryzae (strain PXO99A) OX=360094 GN=gltX PE=3 SV=1	0	8.951	6	2	5	2	467	51.6	5.78	0	2	protein metabolism;RNA metabolism OR transcription;other metabolic processes	other cell component	nucleic acid binding activity;other molecular function	Pf00749, Pf19269		B2SSC6; xop:PXO_04820	gltX	PXO_04820	0	0.955	0.655626	0.905583	102.3	97.7	53.16	7.45	98334.2	146122	522319	173032	114186	137503	180874	284606	522319	304106	265056	271759	Peak Found	High	High	High	High	High
FALSE	High	Master Protein	A0A0K0GMA6	F5/8 type C domain-containing protein OS=Xanthomonas oryzae pv. oryzae (strain PXO99A) OX=360094 GN=PXO_01458 PE=4 SV=1	0	28.686	8	10	30	10	1419	153.2	6.49	9.58	10	other metabolic processes			Pf00754, Pf07532		A0A0K0GMA6; xop:PXO_01458			0	0.951	0.941473	0.905583	102.5	97.5	50.55	9.84	656165	443322	383640	467112	372369	360133	1.20694e+06	863472	383640	820955	864364	711764	High	High	High	High	High	High
FALSE	High	Master Protein	B2SNJ3	Adenylosuccinate synthetase OS=Xanthomonas oryzae pv. oryzae (strain PXO99A) OX=360094 GN=purA PE=3 SV=1	0	29.127	19	8	25	8	430	46.2	5.73	19.41	8	other metabolic processes	other cell component	other molecular function	Pf00709		B2SNJ3; xop:PXO_02633	purA	PXO_02633	0	0.949	0.263246	0.39278	102.6	97.4	2.52	2.71	1.33114e+06	1.31703e+06	2.5499e+06	1.36992e+06	1.04269e+06	1.2794e+06	2.44847e+06	2.56522e+06	2.5499e+06	2.40765e+06	2.42034e+06	2.5286e+06	High	High	High	High	High	High
FALSE	High	Master Protein	A0A0K0GQ53	Tfp pilus assembly protein OS=Xanthomonas oryzae pv. oryzae (strain PXO99A) OX=360094 GN=PXO_03150 PE=3 SV=1	0	12.436	12	4	12	4	377	41.8	6.14	1.82	4			other molecular function	Pf00437		A0A0K0GQ53; xop:PXO_03150			0	0.942	0.412152	0.561765	103	97	37.87	18.25	90907.6	188151	357196	191449	137470	223894	167214	366467	357196	336473	319103	442503	High	High	High	High	High	High
FALSE	High	Master Protein	A0A0K0GI92	Lipoprotein, putative OS=Xanthomonas oryzae pv. oryzae (strain PXO99A) OX=360094 GN=PXO_04702 PE=4 SV=1	0	24.466	28	8	24	4	319	35.7	7.81	0	8				Pf03781		A0A0K0GI92; xop:PXO_04702			0	0.938	0.758652	0.667303	103.2	96.8	17.33	75.75	386370	355005	510405	523709	279532	48348.3	710682	691454	510405	920424	648865	95555.3	High	High	High	High	Peak Found	High
FALSE	High	Master Protein	B2SI21	Phosphoglycerate kinase OS=Xanthomonas oryzae pv. oryzae (strain PXO99A) OX=360094 GN=pgk PE=3 SV=1	0	30.441	24	8	30	8	391	40.8	5.21	6.17	8	other metabolic processes	other cell component	kinase activity;other molecular function	Pf00162		B2SI21; xop:PXO_02116	pgk	PXO_02116	0	0.938	0.616504	0.682917	103.2	96.8	4.76	26.27	490327	502528	902652	361842	364794	549189	901898	978789	902652	635941	846780	1.08541e+06	High	High	High	High	High	High
FALSE	High	Master Protein	A0A0K0GQL0	Alpha/beta hydrolase OS=Xanthomonas oryzae pv. oryzae (strain PXO99A) OX=360094 GN=PXO_02951 PE=3 SV=1	0	135.766	47	21	181	21	426	45.4	6.54	143.98	21	other metabolic processes		other molecular function	Pf03583		A0A0K0GQL0; xop:PXO_02951			0	0.938	0.815309	0.872129	103.2	96.8	34.38	35.51	4.48529e+07	2.32561e+07	4.96574e+07	4.40753e+07	2.00623e+07	2.08623e+07	8.25016e+07	4.52966e+07	4.96574e+07	7.74627e+07	4.65696e+07	4.12321e+07	High	High	High	High	High	High
FALSE	High	Master Protein	A0A0K0GJV0	Toxin VasX N-terminal region domain-containing protein OS=Xanthomonas oryzae pv. oryzae (strain PXO99A) OX=360094 GN=PXO_00500 PE=4 SV=1	0	51.136	19	17	36	3	945	103.3	7.83	24.25	17		other membranes		Pf20249		A0A0K0GJV0; xop:PXO_00500			0	0.934	0.520406	0.68101	103.4	96.6	18.81	6.19	435701	361130	1.01224e+06	425845	356282	374722	801421	703384	1.01224e+06	748426	827021	740598	High	High	High	High	High	High
FALSE	High	Master Protein	B2SS67	Biotin synthase OS=Xanthomonas oryzae pv. oryzae (strain PXO99A) OX=360094 GN=bioB PE=3 SV=1	0	12.705	11	3	15	3	344	37.8	6.47	7.04	3	other metabolic processes		other molecular function	Pf04055, Pf06968		B2SS67; xop:PXO_02874	bioB	PXO_02874	0	0.929	0.520162	0.637904	103.7	96.3	24.05	25.78	309518	460507	898259	474120	506014	366665	569321	896944	898259	833272	1.17459e+06	724673	High	High	High	High	High	High
FALSE	High	Master Protein	A0A0K0GI80	Glycine dehydrogenase (decarboxylating) OS=Xanthomonas oryzae pv. oryzae (strain PXO99A) OX=360094 GN=gcvP PE=3 SV=1	0	148.099	29	30	128	30	987	105.7	6.27	128.22	30	other metabolic processes		other molecular function	Pf02347, Pf21478		A0A0K0GI80; xop:PXO_04482	gcvP		0	0.926	0.23341	0.360329	103.9	96.1	10.61	12.02	1.78474e+07	1.704e+07	3.94616e+07	1.5517e+07	1.49466e+07	1.5546e+07	3.28281e+07	3.31893e+07	3.94616e+07	2.72713e+07	3.46948e+07	3.0725e+07	High	High	High	High	High	High
FALSE	High	Master Protein	A0A0K0GIN9	30S ribosomal protein THX OS=Xanthomonas oryzae pv. oryzae (strain PXO99A) OX=360094 GN=PXO_04786 PE=3 SV=1	0	27.982	58	5	33	5	60	6.1	11.03	65.77	5		translational apparatus;other cell component				A0A0K0GIN9; xop:PXO_04786			0	0.922	0.927392	0.992088	104	96	3.67	14.57	2.20401e+07	1.96521e+07	41023340	20725477	1.61088e+07	2.38004e+07	4.05402e+07	3.8277e+07	41023340	3.64253e+07	3.73927e+07	4.70389e+07	High	High	High	High	High	High
FALSE	High	Master Protein	A0A0K0GJQ9	Transport protein OS=Xanthomonas oryzae pv. oryzae (strain PXO99A) OX=360094 GN=PXO_00461 PE=4 SV=1	0	23.479	15	6	26	6	400	43	6.9	27.04	6		other membranes		Pf13533, Pf16576		A0A0K0GJQ9; xop:PXO_00461			0	0.918	0.838613	0.911515	104.3	95.7	38.78	38.44	673250	357864	1.6075e+06	377138	489678	763278	1.23836e+06	697023	1.6075e+06	662825	1.13667e+06	1.50854e+06	High	High	High	High	High	High
FALSE	High	Master Protein	A0A0K0GRH0	Putative ATP-binding protein OS=Xanthomonas oryzae pv. oryzae (strain PXO99A) OX=360094 GN=PXO_03539 PE=4 SV=1	0	75.806	22	28	84	28	1143	128.3	6.42	39.32	28			other molecular function	Pf13555, Pf13558		A0A0K0GRH0; xop:PXO_03539			0	0.915	0.21404	0.380451	104.4	95.6	12.14	22.38	1.31971e+06	1.23478e+06	2962401	908232	1.08721e+06	1.12404e+06	2.42745e+06	2.40503e+06	2962401	1.59623e+06	2.52369e+06	2.22155e+06	High	High	High	High	High	High
FALSE	High	Master Protein	B2SVP7	Chorismate synthase OS=Xanthomonas oryzae pv. oryzae (strain PXO99A) OX=360094 GN=aroC PE=3 SV=1	0	7.073	7	2	3	2	367	39.1	6.62	3.47	2	other metabolic processes		other molecular function	Pf01264		B2SVP7; xop:PXO_01260	aroC	PXO_01260	0	0.915	0.650502	0.825977	104.4	95.6	46.97	32.09	70390.3		258234	61724.5	72100.3	107633	129475		258234	108482	167363	212725	High	n/a	High	Peak Found	Peak Found	Peak Found
FALSE	High	Master Protein	A0A0K0GGZ7	3-ketoacyl-CoA thiolase OS=Xanthomonas oryzae pv. oryzae (strain PXO99A) OX=360094 GN=PXO_04228 PE=3 SV=1	0.008	2.657	2	1	4	1	395	41.9	7.55	0	1			other molecular function	Pf00108, Pf02803		A0A0K0GGZ7; xop:PXO_04228			0	0.914	0.426841	0.572453	104.5	95.5	44.1	25.74	191870	211577	770016	214373	210870	147462	352923	412094	770016	376762	489483	291442	High	Peak Found	High	High	High	Peak Found
FALSE	High	Master Protein	B2SQU3	Chaperone protein DnaJ OS=Xanthomonas oryzae pv. oryzae (strain PXO99A) OX=360094 GN=dnaJ PE=3 SV=1	0	15.503	14	5	14	5	376	40.4	6.65	4.29	5	protein metabolism;DNA metabolism;other metabolic processes;stress response	other cell component	other molecular function	Pf00226, Pf00684, Pf01556		B2SQU3; xop:PXO_01186	dnaJ	PXO_01186	0	0.908	0.27141	0.383754	104.8	95.2	44.47	32.36	234493	263263	954262	144621	212599	235548	431322	512766	954262	254173	493497	465536	High	High	High	High	High	High
FALSE	High	Master Protein	A0A0K0GF65	TonB protein OS=Xanthomonas oryzae pv. oryzae (strain PXO99A) OX=360094 GN=PXO_03476 PE=3 SV=1	0	8.485	11	2	8	2	184	19.3	9	1.89	2	transport	plasma membrane;other membranes		Pf03544		A0A0K0GF65; xop:PXO_03476			0	0.905	0.961421	0.892779	105	95	60.15	27.76	1.71475e+06	578058	4.72879e+06	1.23717e+06	1.63782e+06	1.445e+06	3.15409e+06	1.1259e+06	4.72879e+06	2.17435e+06	3.80181e+06	2.85589e+06	High	High	High	High	High	High
FALSE	High	Master Protein	A0A0K0GJN0	Pts system fructose-specific eiibc component (Eiibc-fru) (Eii-fru) OS=Xanthomonas oryzae pv. oryzae (strain PXO99A) OX=360094 GN=PXO_00489 PE=4 SV=1	0.001	4.25	4	2	6	2	580	58.5	8.48	0	2	transport	plasma membrane;other membranes	transporter activity	Pf02302		A0A0K0GJN0; xop:PXO_00489			0	0.901	0.378008	0.538701	105.2	94.8	32.35	20.77	148346	72958.1	194980	99975.2	79609.9	62154.3	272864	142103	194980	175708	184795	122841	High	Peak Found	High	High	High	High
FALSE	High	Master Protein	A0A0K0GRL3	Outer membrane protein OS=Xanthomonas oryzae pv. oryzae (strain PXO99A) OX=360094 GN=PXO_03551 PE=3 SV=1	0	35.832	22	10	40	10	446	47.4	5.57	23.16	10		other membranes		Pf03349		A0A0K0GRL3; xop:PXO_03551			0	0.9	0.247129	0.399101	105.2	94.8	24.94	8.67	1.52691e+06	1.64897e+06	4.4815e+06	1.64528e+06	1.27896e+06	1.27324e+06	2.80857e+06	3.21174e+06	4.4815e+06	2.8916e+06	2.96879e+06	2.51642e+06	High	High	High	High	High	High
FALSE	High	Master Protein	A0A0K0GLW0	TonB-dependent receptor OS=Xanthomonas oryzae pv. oryzae (strain PXO99A) OX=360094 GN=PXO_01644 PE=3 SV=1	0	228.131	37	39	305	39	875	95.6	5.39	272.58	39		other membranes		Pf00593, Pf07715		A0A0K0GLW0; xop:PXO_01644			0	0.895	0.407269	0.587822	105.6	94.4	24.47	8.87	2.74693e+07	2.09543e+07	6.62849e+07	2.57193e+07	2.12989e+07	2.09473e+07	5.05265e+07	4.08133e+07	6.62849e+07	4.5202e+07	4.94402e+07	4.14001e+07	High	High	High	High	High	High
FALSE	High	Master Protein	A0A0K0GQZ8	TonB-dependent receptor OS=Xanthomonas oryzae pv. oryzae (strain PXO99A) OX=360094 GN=PXO_02805 PE=3 SV=1	0	96.93	23	23	92	23	984	106.7	5.11	77.78	23		other membranes		Pf00593, Pf07715		A0A0K0GQZ8; xop:PXO_02805			0	0.895	0.533989	0.68779	105.5	94.5	23.71	11.91	10658794	6.29014e+06	15075757	9.06183e+06	5.81464e+06	6.43496e+06	1.96056e+07	1.22515e+07	15075757	1.59263e+07	1.34973e+07	1.2718e+07	High	High	High	High	High	High
FALSE	High	Master Protein	A0A0K0GPK2	Phospho-2-dehydro-3-deoxyheptonate aldolase OS=Xanthomonas oryzae pv. oryzae (strain PXO99A) OX=360094 GN=PXO_02551 PE=3 SV=1	0	17.044	9	4	10	4	460	51.1	6.42	6.01	4	other metabolic processes		other molecular function	Pf01474		A0A0K0GPK2; xop:PXO_02551			0	0.894	0.135734	0.24217	105.6	94.4	14.19	11.75	533240	496751	1.23474e+06	431587	377775	486217	980833	967537	1.23474e+06	758519	876912	960956	High	High	High	High	High	High
FALSE	Low	Master Protein	A0A0K0GM60	Tat pathway signal protein OS=Xanthomonas oryzae pv. oryzae (strain PXO99A) OX=360094 GN=PXO_01454 PE=4 SV=1	0.051	1.641	2	1	1	1	747	83.2	7.02	0	1	other metabolic processes					A0A0K0GM60; xop:PXO_01454			0	0.891	0.69431	0.758611	105.8	94.2	58.88	66.53	6.12542e+06	12159957	40914620	12006890	14455008	3274234	1.1267e+07	2.36843e+07	40914620	2.11022e+07	3.35538e+07	6.47117e+06	Peak Found	Peak Found	High	Peak Found	Peak Found	Peak Found
FALSE	High	Master Protein	B2SLG1	GMP synthase [glutamine-hydrolyzing] OS=Xanthomonas oryzae pv. oryzae (strain PXO99A) OX=360094 GN=guaA PE=3 SV=1	0	5.338	5	3	4	3	521	57.1	5.69	1.63	3	other metabolic processes		other molecular function	Pf00117, Pf00958, Pf02540		B2SLG1; xop:PXO_00906	guaA	PXO_00906	0	0.891	0.979027	0.906538	105.8	94.2	41.79	11.4	125250	266094	573234	267912	198847	192380	230382	518279	573234	470859	461576	380219	Peak Found	Peak Found	High	High	Peak Found	Peak Found
FALSE	High	Master Protein	A0A0K0GJW7	ATP-dependent RNA helicase OS=Xanthomonas oryzae pv. oryzae (strain PXO99A) OX=360094 GN=PXO_00394 PE=3 SV=1	0	8.411	8	3	8	3	458	49.3	8.81	5.51	3			nucleic acid binding activity;other molecular function	Pf00270, Pf00271, Pf03880		A0A0K0GJW7; xop:PXO_00394			0	0.888	0.14014	0.264578	105.9	94.1	18.57	21.12	137022	178334	258974	130859	105874	81668.7	252035	347346	258974	229987	245761	161409	Peak Found	High	High	High	High	High
FALSE	High	Master Protein	B2SRQ4	Methionine--tRNA ligase OS=Xanthomonas oryzae pv. oryzae (strain PXO99A) OX=360094 GN=metG PE=3 SV=1	0	15.982	8	6	16	6	694	75.4	6.01	0	6	protein metabolism;RNA metabolism OR transcription;other metabolic processes	other cell component	nucleic acid binding activity;other molecular function	Pf01588, Pf09334, Pf19303		B2SRQ4; xop:PXO_01790	metG	PXO_01790	0	0.885	0.258533	0.409295	106.1	93.9	22.81	8.07	347602	355790	965221	348827	294668	296429	639374	692984	965221	613067	683999	585859	High	High	High	High	High	High
FALSE	High	Master Protein	B2SJM1	Glucose-6-phosphate isomerase OS=Xanthomonas oryzae pv. oryzae (strain PXO99A) OX=360094 GN=pgi PE=3 SV=1	0	15.981	12	6	23	6	504	54.3	5.87	12.42	6	other metabolic processes	other cell component	other molecular function	Pf00342		B2SJM1; xop:PXO_00687	pgi	PXO_00687	0	0.885	0.346796	0.500569	106.1	93.9	15.24	11.54	814286	972152	2.02719e+06	989233	722132	704192	1.49778e+06	1.89349e+06	2.02719e+06	1.73859e+06	1.67625e+06	1.39176e+06	High	High	High	High	High	High
FALSE	High	Master Protein	A0A0J9WWI2	ISXoo13 transposase OS=Xanthomonas oryzae pv. oryzae (strain PXO99A) OX=360094 GN=PXO_04734 PE=4 SV=1	0	6.474	5	2	4	2	411	45.8	9.82	0	2				Pf01610, Pf13542		A0A0J9WWI2; xop:PXO_04734; xop:PXO_04847			0	0.885	0.500004	0.632519	106.1	93.9	27.25	39.44	305774	485227	954153	419640	636094	423374	562435	945092	954153	737521	1.47654e+06	836753	High	High	High	Peak Found	High	Peak Found
FALSE	High	Master Protein	A0A0K0GJ11	Glycosyl hydrolase, family 15 OS=Xanthomonas oryzae pv. oryzae (strain PXO99A) OX=360094 GN=PXO_04868 PE=4 SV=1	0	11.431	7	4	14	4	592	67.1	5.38	8.24	4	other metabolic processes		other molecular function	Pf00723, Pf19291		A0A0K0GJ11; xop:PXO_04868			0	0.884	0.82889	0.837223	106.1	93.9	36.22	21.86	396152	180940	736068	442872	214724	326030	728674	352423	736068	778353	498430	644364	High	High	High	High	High	High
FALSE	High	Master Protein	A0A0K0GFM0	RecBCD enzyme subunit RecC OS=Xanthomonas oryzae pv. oryzae (strain PXO99A) OX=360094 GN=recC PE=3 SV=1	0	7.926	4	4	13	4	1137	125.4	6.13	0	4	cell organization and biogenesis;DNA metabolism;stress response	other cell component	nucleic acid binding activity;other molecular function	Pf04257, Pf17946		A0A0K0GFM0; xop:PXO_05437	recC		0	0.883	0.265306	0.392524	106.2	93.8	34.77	23.48	186647	341860	430389	141874	170189	192382	343316	665850	430389	249346	395051	380222	High	High	High	High	High	High
FALSE	High	Master Protein	A0A0K0GG21	Tetratricopeptide repeat family OS=Xanthomonas oryzae pv. oryzae (strain PXO99A) OX=360094 GN=PXO_03573 PE=4 SV=1	0	32.847	17	12	33	12	690	75.3	5.54	12.34	12				Pf14559		A0A0K0GG21; xop:PXO_03573			0	0.883	0.436418	0.607911	106.2	93.8	21.41	11.02	766238	1.11873e+06	1.8038e+06	801607	757507	805803	1.4094e+06	2.17898e+06	1.8038e+06	1.40883e+06	1.75837e+06	1.59258e+06	High	High	High	High	High	High
FALSE	High	Master Protein	B2SUV8	tRNA modification GTPase MnmE OS=Xanthomonas oryzae pv. oryzae (strain PXO99A) OX=360094 GN=mnmE PE=3 SV=1	0	6.791	5	2	3	2	446	47.5	5.73	1.74	2	RNA metabolism OR transcription;other metabolic processes	other cell component	other molecular function	Pf01926, Pf10396, Pf12631		B2SUV8; xop:PXO_03489	mnmE	PXO_03489	0	0.881	0.452723	0.663932	106.3	93.7	46.95	25.13	40961.2	70557.2	206509	42730.3	52195.3	61288.2	75343.3	137426	206509	75099	121159	121130	Peak Found	High	High	Peak Found	Peak Found	Peak Found
FALSE	High	Master Protein	A0A0K0GNI4	TonB-dependent outer membrane Receptor OS=Xanthomonas oryzae pv. oryzae (strain PXO99A) OX=360094 GN=PXO_01938 PE=3 SV=1	0	40.799	14	9	45	8	799	85.6	5.72	22.28	9		other membranes		Pf00593, Pf07715		A0A0K0GNI4; xop:PXO_01938			0	0.88	0.657363	0.682917	106.4	93.6	31.23	49.73	1.0087e+06	536015	1.21293e+06	1.02317e+06	460074	327504	1.85539e+06	1.04401e+06	1.21293e+06	1.79823e+06	1.06795e+06	647277	High	High	High	High	High	High
FALSE	High	Master Protein	A0A0J9WXI2	Methyltransferase, FkbM family protein OS=Xanthomonas oryzae pv. oryzae (strain PXO99A) OX=360094 GN=fkbM PE=4 SV=1	0	5.506	5	2	2	2	456	50.7	5.81	0	2	other metabolic processes		other molecular function	Pf05050		A0A0J9WXI2; xop:PXO_00984; xop:PXO_06182	fkbM		0	0.875	0.638101	0.817569	106.7	93.3	58.69	33.78	52669.7	65799.6	282285	63771.4	82015.2	54890	96879.7	128160	282285	112079	190378	108484	High	High	Peak Found	Peak Found	Peak Found	Peak Found
FALSE	High	Master Protein	A0A0K0GRF3	Acetyl-coenzyme A synthetase OS=Xanthomonas oryzae pv. oryzae (strain PXO99A) OX=360094 GN=acsA PE=3 SV=1	0	43.499	25	15	44	15	647	71.3	5.86	22.13	15	other metabolic processes		other molecular function	Pf00501, Pf13193, Pf16177		A0A0K0GRF3; xop:PXO_03257	acsA		0	0.873	0.205256	0.352946	106.8	93.2	35.59	2.95	1.01385e+06	950511	3.29981e+06	886197	701607	833598	1.86486e+06	1.85134e+06	3.29981e+06	1.5575e+06	1.62861e+06	1.64752e+06	High	High	High	High	High	High
FALSE	High	Master Protein	B2STJ5	Tol-Pal system protein TolB OS=Xanthomonas oryzae pv. oryzae (strain PXO99A) OX=360094 GN=tolB PE=3 SV=1	0	67.038	41	18	70	18	439	47.1	9.19	49.16	18	cell cycle OR cell proliferation;transport;other biological processes	other cell component		Pf04052, Pf07676		B2STJ5; xop:PXO_01564	tolB	PXO_01564	0	0.873	0.310549	0.45569	106.8	93.2	24.63	36.15	2.76214e+06	1.64884e+06	3.63807e+06	2.26584e+06	1.36829e+06	929165	5.08062e+06	3.21151e+06	3.63807e+06	3.98225e+06	3.17614e+06	1.83639e+06	High	High	High	High	High	High
FALSE	High	Master Protein	A0A0K0GPY8	DNA-binding protein OS=Xanthomonas oryzae pv. oryzae (strain PXO99A) OX=360094 GN=PXO_03185 PE=3 SV=1	0	103.912	74	25	158	25	153	16.2	11.44	144.25	25	other biological processes	other cell component	nucleic acid binding activity;other molecular function	Pf00816		A0A0K0GPY8; xop:PXO_03185			0	0.873	0.487497	0.611901	106.8	93.2	41.72	48.76	1.20116e+07	2.47308e+07	55220784	2.39212e+07	16671396	4.43724e+07	2.2094e+07	4.8169e+07	55220784	4.20419e+07	3.86986e+07	8.76972e+07	High	High	High	High	High	High
FALSE	High	Master Protein	A0A0K0GLP8	Periplasmic protease OS=Xanthomonas oryzae pv. oryzae (strain PXO99A) OX=360094 GN=PXO_01713 PE=4 SV=1	0	36.283	22	13	40	13	528	54.1	8.47	17.01	13	protein metabolism		other molecular function	Pf13180, Pf13365		A0A0K0GLP8; xop:PXO_01713			0	0.872	0.331322	0.466057	106.8	93.2	6.87	13.24	1.04247e+06	912146	2.03878e+06	884402	720155	1.01159e+06	1.9175e+06	1.77661e+06	2.03878e+06	1.55435e+06	1.67166e+06	1.99929e+06	High	High	High	High	High	High
FALSE	High	Master Protein	A0A0K0GL24	Methionine synthase OS=Xanthomonas oryzae pv. oryzae (strain PXO99A) OX=360094 GN=metH PE=3 SV=1	0	19.374	7	7	19	7	917	101.7	5.72	5.35	7	other metabolic processes		other molecular function	Pf00809, Pf02310, Pf02607, Pf02965		A0A0K0GL24; xop:PXO_01232	metH		0	0.872	0.835026	0.801373	106.8	93.2	22.58	46.38	255590	205750	620334	233286	303422	143277	470128	400745	620334	410003	704320	283172	High	High	High	High	High	High
FALSE	High	Master Protein	A0A0K0GGE1	AMP-ligase OS=Xanthomonas oryzae pv. oryzae (strain PXO99A) OX=360094 GN=PXO_03950 PE=4 SV=1	0	6.15	4	2	6	2	556	59.6	7.68	0	2			other molecular function	Pf00501		A0A0K0GGE1; xop:PXO_03950			0	0.872	0.737112	0.992088	106.8	93.2	81.56	24.23	133650	36856	526673	102599	109803		245833	71785.6	526673	180318	254880		High	High	High	High	High	n/a
FALSE	High	Master Protein	A0A0K0GJ54	Rhs element Vgr protein OS=Xanthomonas oryzae pv. oryzae (strain PXO99A) OX=360094 GN=PXO_00270 PE=3 SV=1	0	17.101	7	5	12	5	920	96.6	5.94	7.98	5				Pf04717, Pf05954, Pf10106, Pf13296		A0A0K0GJ54; xop:PXO_00270			0	0.871	0.342929	0.463519	106.9	93.1	35.68	25.14	166177	145903	523506	151521	152202	108760	305662	284179	523506	266300	353299	214953	High	High	High	High	High	High
FALSE	High	Master Protein	A0A0K0GLD9	Protein U OS=Xanthomonas oryzae pv. oryzae (strain PXO99A) OX=360094 GN=PXO_01138 PE=4 SV=1	0	20.677	19	2	30	2	156	16.2	5.31	11.02	2				Pf05229		A0A0K0GLD9; xop:PXO_01138			0	0.87	0.108129	0.222634	106.9	93.1	14.96	14.65	14966693	1.76255e+07	26129003	13634322	1.09163e+07	9611921	2.75295e+07	3.43298e+07	26129003	2.39625e+07	2.53396e+07	1.89969e+07	High	High	High	High	High	High
FALSE	High	Master Protein	A0A0K0GFU3	Rhs element Vgr protein OS=Xanthomonas oryzae pv. oryzae (strain PXO99A) OX=360094 GN=PXO_03644 PE=3 SV=1	0	37.203	18	12	45	12	906	96.8	5.92	4.92	12				Pf04717, Pf05954, Pf10106, Pf13296		A0A0K0GFU3; xop:PXO_03644			0	0.867	0.849759	0.992088	107.1	92.9	48	23.19	599556	1.577e+06	1.98808e+06	921325	742613	1.23487e+06	1.10281e+06	3.07157e+06	1.98808e+06	1.61924e+06	1.7238e+06	2.44059e+06	High	High	High	High	High	High
FALSE	High	Master Protein	B2SUA3	CTP synthase OS=Xanthomonas oryzae pv. oryzae (strain PXO99A) OX=360094 GN=pyrG PE=3 SV=1	0	32.624	13	9	31	9	554	61.5	6.55	14.43	9	other metabolic processes		other molecular function	Pf00117, Pf06418		B2SUA3; xop:PXO_00174	pyrG	PXO_00174	0	0.866	0.561769	0.690961	107.2	92.8	17.38	13.4	486261	653516	1.12191e+06	512155	500614	491393	894420	1.27287e+06	1.12191e+06	900118	1.16205e+06	971185	High	High	High	High	High	High
FALSE	High	Master Protein	A0A0K0GNH1	site-specific DNA-methyltransferase (adenine-specific) OS=Xanthomonas oryzae pv. oryzae (strain PXO99A) OX=360094 GN=PXO_02064 PE=3 SV=1	0	12.445	8	4	14	4	514	56.1	5.76	10.91	4	DNA metabolism;other metabolic processes;stress response		nucleic acid binding activity;other molecular function	Pf02384		A0A0K0GNH1; xop:PXO_02064			0	0.863	0.498947	0.73073	107.3	92.7	28.28	85.84	602134	1.02513e+06	1.70834e+06	839233	484855	2.58492e+06	1.10756e+06	1.99667e+06	1.70834e+06	1.47496e+06	1.12547e+06	5.10883e+06	High	High	High	High	High	High
FALSE	High	Master Protein	A0A0K0GMJ6	TonB-dependent receptor OS=Xanthomonas oryzae pv. oryzae (strain PXO99A) OX=360094 GN=PXO_02129 PE=3 SV=1	0	54.967	29	20	53	20	667	73.7	7.71	26.78	20		other membranes		Pf00593, Pf07715		A0A0K0GMJ6; xop:PXO_02129			0	0.855	0.615037	0.654988	107.8	92.2	16.4	35.37	2.01684e+06	1.49655e+06	2.75135e+06	1.41878e+06	847615	1.95806e+06	3.70974e+06	2.91488e+06	2.75135e+06	2.49353e+06	1.96753e+06	3.86989e+06	High	High	High	High	High	High
FALSE	High	Master Protein	A0A0K0GH83	histidine kinase OS=Xanthomonas oryzae pv. oryzae (strain PXO99A) OX=360094 GN=PXO_04304 PE=4 SV=1	0	5.504	3	2	5	2	603	68.1	7.31	3.53	2	protein metabolism;other metabolic processes;signal transduction	other membranes	kinase activity	Pf00512, Pf02518, Pf05227, Pf13188		A0A0K0GH83; xop:PXO_04304			0	0.853	0.122989	0.317477	107.9	92.1	16.2	32.07	346080	401779	572736	309029	234505	146163	636573	782557	572736	543122	544346	288876	Peak Found	High	High	Peak Found	High	Peak Found
FALSE	High	Master Protein	A0A0K0GF63	YngK protein OS=Xanthomonas oryzae pv. oryzae (strain PXO99A) OX=360094 GN=yngK PE=4 SV=1	0	17.548	21	6	16	6	378	42.3	6.06	2.07	6				Pf02638		A0A0K0GF63; xop:PXO_03377	yngK		0	0.85	0.585932	0.640824	108.1	91.9	21.35	34.78	1.28549e+06	909664	1584713	1.31285e+06	648743	598232	2.36451e+06	1.77178e+06	1584713	2.30735e+06	1.5059e+06	1.18234e+06	High	High	High	High	High	High
FALSE	High	Master Protein	A0A0K0GF52	Histone H1 OS=Xanthomonas oryzae pv. oryzae (strain PXO99A) OX=360094 GN=PXO_03425 PE=4 SV=1	0	18.829	18	6	15	6	283	28.8	10.76	12.46	6						A0A0K0GF52; xop:PXO_03425			0	0.85	0.731644	0.872809	108.1	91.9	22.77	39.52	914167	542724	1.50819e+06	647065	552019	1.14964e+06	1.6815e+06	1.05708e+06	1.50819e+06	1.13722e+06	1.28138e+06	2.27214e+06	High	High	High	High	High	High
FALSE	High	Master Protein	B2SV97	Lysine--tRNA ligase OS=Xanthomonas oryzae pv. oryzae (strain PXO99A) OX=360094 GN=lysS PE=3 SV=1	0	12.63	11	5	13	5	505	56.9	5.6	3.89	5	protein metabolism;RNA metabolism OR transcription;other metabolic processes	other cell component	nucleic acid binding activity;other molecular function	Pf00152, Pf01336		B2SV97; xop:PXO_00071	lysS	PXO_00071	0	0.847	0.471358	0.643134	108.3	91.7	34.95	14.13	216276	403062	518234	242971	235945	221964	397814	785056	518234	427024	547690	438688	High	High	High	High	High	High
FALSE	High	Master Protein	A0A0K0GP65	3-isopropylmalate dehydrogenase OS=Xanthomonas oryzae pv. oryzae (strain PXO99A) OX=360094 GN=leuB PE=3 SV=1	0	24.442	26	8	21	8	357	38.2	5.06	2.18	8	other metabolic processes	other cell component	other molecular function	Pf00180		A0A0K0GP65; xop:PXO_02610	leuB		0	0.845	0.879184	0.992088	108.4	91.6	29.8	55.99	169993	131730	453838	150366	256514	114871	312682	256574	453838	264269	595434	227031	High	High	High	High	High	High
FALSE	High	Master Protein	A0A0K0GN90	Lipopolysaccharide export system protein LptA OS=Xanthomonas oryzae pv. oryzae (strain PXO99A) OX=360094 GN=lptA PE=3 SV=1	0	7.791	14	2	8	2	179	19.1	8.4	3.3	2	cell organization and biogenesis;transport	other cell component	other molecular function	Pf03968		A0A0K0GN90; xop:PXO_02229	lptA		0	0.841	0.559984	0.74975	108.7	91.3	22.15	6.81	215637	320499	547913	262094	197905	261306	396639	624247	547913	460633	459387	516442	Peak Found	High	High	High	High	High
FALSE	High	Master Protein	A0A0K0GP75	TonB-dependent outer membrane Receptor OS=Xanthomonas oryzae pv. oryzae (strain PXO99A) OX=360094 GN=PXO_02276 PE=4 SV=1	0	36.103	12	12	39	12	1050	112.6	5.39	0	12		other membranes	other molecular function	Pf07715, Pf13620		A0A0K0GP75; xop:PXO_02276			0	0.837	0.205811	0.383754	108.9	91.1	14.29	5.53	813836	608586	1.56486e+06	729934	539895	583440	1.49695e+06	1.18536e+06	1.56486e+06	1.28287e+06	1.25323e+06	1.15311e+06	High	High	High	High	High	High
FALSE	High	Master Protein	A0A0K0GR96	Alcohol dehydrogenase OS=Xanthomonas oryzae pv. oryzae (strain PXO99A) OX=360094 GN=PXO_03296 PE=3 SV=1	0	13.624	19	5	14	5	352	37.7	6.52	2.82	5			other molecular function	Pf00107, Pf08240		A0A0K0GR96; xop:PXO_03296			0	0.837	0.313393	0.489891	108.9	91.1	44.2	4.13	303784	222838	991027	254017	208882	236737	558776	434028	991027	446439	484869	467886	High	High	High	High	High	High
FALSE	High	Master Protein	A0A0K0GNJ0	TonB-dependent outer membrane Receptor OS=Xanthomonas oryzae pv. oryzae (strain PXO99A) OX=360094 GN=PXO_01932 PE=3 SV=1	0	33.311	18	13	34	13	713	79.1	6.79	18.35	13	transport	other membranes	transporter activity;other molecular function	Pf00593, Pf07715		A0A0K0GNJ0; xop:PXO_01932			0	0.837	0.453733	0.614745	108.9	91.1	34.41	37.98	4.66668e+06	3.77421e+06	4.12752e+06	3.75023e+06	2.65133e+06	1.49347e+06	8.5838e+06	7.35115e+06	4.12752e+06	6.59107e+06	6.15441e+06	2.95169e+06	High	High	High	High	High	High
FALSE	High	Master Protein	A0A0K0GLF8	UDP-glucose 6-dehydrogenase OS=Xanthomonas oryzae pv. oryzae (strain PXO99A) OX=360094 GN=PXO_01224 PE=3 SV=1	0	29.15	17	8	23	8	407	44.5	5.86	13.68	8	other metabolic processes		other molecular function	Pf00984, Pf03720, Pf03721		A0A0K0GLF8; xop:PXO_01224			0	0.837	0.474316	0.643134	108.9	91.1	25.22	17.14	901785	1.42745e+06	2.49381e+06	924639	988878	1.0566e+06	1.65873e+06	2.78028e+06	2.49381e+06	1.62506e+06	2.29544e+06	2.08826e+06	High	High	High	High	High	High
FALSE	High	Master Protein	B2SJG3	Co-chaperonin GroES OS=Xanthomonas oryzae pv. oryzae (strain PXO99A) OX=360094 GN=groES PE=3 SV=1	0	47.935	85	9	32	9	95	10	6.07	11.35	9	protein metabolism;other metabolic processes	other cell component	other molecular function	Pf00166	79906011	B2SJG3; xop:PXO_03704	groES	PXO_03704	0	0.835	0.88193	0.991878	109	91	35.52	14.2	694630	1.26158e+06	2.70449e+06	1.01757e+06	1.02346e+06	1.03789e+06	1.27769e+06	2.45721e+06	2.70449e+06	1.78839e+06	2.37572e+06	2.05128e+06	High	High	High	High	High	High
FALSE	High	Master Protein	A0A0K0GPT6	aconitate hydratase OS=Xanthomonas oryzae pv. oryzae (strain PXO99A) OX=360094 GN=acnD PE=3 SV=1	0	14.916	7	5	13	5	863	93.9	5.67	13.06	5	other metabolic processes		other molecular function	Pf00330, Pf00694		A0A0K0GPT6; xop:PXO_02721	acnD		0	0.833	0.178224	0.343696	109.1	90.9	10.64	20.49	896306	755440	1.82209e+06	598080	688214	694693	1.64865e+06	1.47139e+06	1.82209e+06	1.05113e+06	1.59752e+06	1.37299e+06	High	High	High	High	High	High
FALSE	High	Master Protein	A0A0K0GJE4	Outer membrane protein OprN OS=Xanthomonas oryzae pv. oryzae (strain PXO99A) OX=360094 GN=oprN PE=3 SV=1	0	6.5	5	2	5	2	497	53.3	8.62	0	2	transport	other membranes	transporter activity	Pf02321		A0A0K0GJE4; xop:PXO_00459	oprN		0	0.832	0.348851	0.485165	109.2	90.8	59.29	33.84	89848.9	61018.9	358221	98547	36433.1	69576.9	165266	118848	358221	173197	84570.6	137511	Peak Found	High	High	High	Peak Found	High
FALSE	Medium	Master Protein	A0A0K0GJB9	Xylulose kinase OS=Xanthomonas oryzae pv. oryzae (strain PXO99A) OX=360094 GN=xylB PE=3 SV=1	0.025	1.961	2	1	1	1	497	52.9	5.29	0	1	other metabolic processes		kinase activity;other molecular function	Pf00370, Pf02782		A0A0K0GJB9; xop:PXO_00112	xylB		0	0.831	0.536672	0.602561	109.3	90.7	33.12	46.58	215263	186555	647132	131405	141687	289600	395952	363360	647132	230945	328893	572363	High	Peak Found	Peak Found	Peak Found	Peak Found	Peak Found
FALSE	High	Master Protein	A0A0K0GGB5	Pathogenicity protein OS=Xanthomonas oryzae pv. oryzae (strain PXO99A) OX=360094 GN=PXO_03725 PE=4 SV=1	0	40.646	13	15	34	15	1285	136.5	6.04	17.58	15	transport	plasma membrane;other membranes		Pf04357		A0A0K0GGB5; xop:PXO_03725			0	0.825	0.427823	0.529999	109.6	90.4	33.89	31.52	453152	441710	1.4644e+06	368186	485482	358941	833521	860332	1.4644e+06	647091	1.12693e+06	709408	High	High	High	High	High	High
FALSE	High	Master Protein	A0A0K0GR11	Protein TonB OS=Xanthomonas oryzae pv. oryzae (strain PXO99A) OX=360094 GN=PXO_02801 PE=3 SV=1	0	20.673	15	6	18	6	340	36	6.81	18.13	6	transport	plasma membrane;other membranes;other cell component	other molecular function	Pf03544		A0A0K0GR11; xop:PXO_02801			0	0.822	0.733483	0.922663	109.8	90.2	33.72	13.54	502954	859421	1883401	680955	676593	695838	925125	1.67392e+06	1883401	1.19679e+06	1.57055e+06	1.37525e+06	High	High	High	High	High	High
FALSE	High	Master Protein	A0A0K0GQ45	Glucose-1-phosphate thymidylyltransferase OS=Xanthomonas oryzae pv. oryzae (strain PXO99A) OX=360094 GN=rfbA PE=3 SV=1	0	10.239	12	4	8	4	295	32.6	5.64	2.09	4	other metabolic processes		other molecular function	Pf00483		A0A0K0GQ45; xop:PXO_03170	rfbA		0	0.817	0.263902	0.391004	110.1	89.9	23.27	33.44	188858	169564	495739	112556	122211	198406	347383	330264	495739	197819	283683	392128	Peak Found	High	High	Peak Found	High	High
FALSE	High	Master Protein	A0A0K0GJE9	Long-chain-fatty-acid--CoA ligase OS=Xanthomonas oryzae pv. oryzae (strain PXO99A) OX=360094 GN=rpfB PE=4 SV=1	0.008	2.915	2	1	1	1	560	61.3	8.32	0	1			other molecular function	Pf00501, Pf13193		A0A0K0GJE9; xop:PXO_00067	rpfB		0	0.817	#DIV/0!		110	90	47.18		116676		429512		106921		214612		429512		248191		Peak Found	n/a	High	n/a	Peak Found	n/a
FALSE	High	Master Protein	A0A0K0GFY1	Lipoprotein OS=Xanthomonas oryzae pv. oryzae (strain PXO99A) OX=360094 GN=PXO_03596 PE=4 SV=1	0	10.994	12	4	12	4	345	35.9	9.16	10.71	4	other metabolic processes		other molecular function	Pf01734		A0A0K0GFY1; xop:PXO_03596			0	0.815	0.0615016	0.221852	110.2	89.8	11.27	3.6	397212	328908	803758	329959	268170	301239	730625	640625	803758	579906	622490	595367	High	High	High	High	High	High
FALSE	High	Master Protein	A0A0K0GJ21	Early chlorosis factor protein OS=Xanthomonas oryzae pv. oryzae (strain PXO99A) OX=360094 GN=PXO_00234 PE=4 SV=1	0	10.356	6	4	8	4	695	74.2	6	1.72	4		other membranes				A0A0K0GJ21; xop:PXO_00234			0	0.814	0.341819	0.463519	110.2	89.8	115.98	23.22	1.02527e+06	6094658	1.47269e+06	873737	711101	524136	1.88586e+06	1.18708e+07	1.47269e+06	1.5356e+06	1.65065e+06	1.0359e+06	High	High	High	Peak Found	High	High
FALSE	High	Master Protein	A0A0K0GN38	type I site-specific deoxyribonuclease OS=Xanthomonas oryzae pv. oryzae (strain PXO99A) OX=360094 GN=PXO_02066 PE=3 SV=1	0	34.013	10	11	35	11	1157	130.7	6.21	17.9	11	DNA metabolism;other metabolic processes;stress response		nucleic acid binding activity;other molecular function	Pf00271, Pf04851, Pf08463, Pf13643		A0A0K0GN38; xop:PXO_02066			0	0.813	0.235115	0.383754	110.3	89.7	19.73	17.77	481754	676731	1.20791e+06	414622	444497	496634	886129	1.31809e+06	1.20791e+06	728702	1.03179e+06	981543	High	High	High	High	High	High
FALSE	High	Master Protein	A0A0K0GN11	Endoproteinase Arg-C OS=Xanthomonas oryzae pv. oryzae (strain PXO99A) OX=360094 GN=PXO_02094 PE=4 SV=1	0.001	3.739	6	2	2	2	434	46	8.91	0	2	other metabolic processes			Pf13365		A0A0K0GN11; xop:PXO_02094			0	0.813	0.61178	0.746327	110.3	89.7	19.3	22.91	99439.5	90565.1	125878		72723.4	61596.3	182907	176396	125878		168810	121738	Peak Found	High	Peak Found	High	Peak Found	Peak Found
FALSE	High	Master Protein	B2SNZ4	UDP-N-acetylmuramate--L-alanine ligase OS=Xanthomonas oryzae pv. oryzae (strain PXO99A) OX=360094 GN=murC PE=3 SV=1	0	5.006	4	2	4	2	477	50.7	6.13	1.75	2	cell cycle OR cell proliferation;cell organization and biogenesis;other metabolic processes;other biological processes	other cell component	other molecular function	Pf01225, Pf02875, Pf08245		B2SNZ4; xop:PXO_04366	murC	PXO_04366	0	0.811	0.170633	0.375017	110.4	89.6	25.63	47.09	286729	222164	713833	260299	184357	80810.3	527405	432715	713833	457478	427939	159713	Peak Found	Peak Found	High	High	High	Peak Found
FALSE	High	Master Protein	A0A0K0GJY7	Pectinesterase OS=Xanthomonas oryzae pv. oryzae (strain PXO99A) OX=360094 GN=PXO_00373 PE=4 SV=1	0	49.094	35	10	58	10	393	40.5	8.06	41.41	10	cell organization and biogenesis;other metabolic processes		other molecular function	Pf01095		A0A0K0GJY7; xop:PXO_00373			0	0.811	0.656704	0.759524	110.4	89.6	22.83	22.21	1.85882e+07	1.48607e+07	2.13964e+07	1.83896e+07	1.01109e+07	1.09239e+07	3.41909e+07	2.89447e+07	2.13964e+07	3.232e+07	2.347e+07	2.15899e+07	High	High	High	High	High	High
FALSE	Medium	Master Protein	B2SL02	Anthranilate phosphoribosyltransferase OS=Xanthomonas oryzae pv. oryzae (strain PXO99A) OX=360094 GN=trpD PE=3 SV=1	0.019	2.118	3	1	3	1	345	36.5	6.33	0	1	other metabolic processes		other molecular function	Pf00591, Pf02885		B2SL02; xop:PXO_04003	trpD	PXO_04003	0	0.801	0.951412	0.981895	111.1	88.9	44.72	33.41	168969	290247	814881	257498	329456	221930	310798	565323	814881	452555	764752	438621	Peak Found	Peak Found	Peak Found	High	High	High
FALSE	High	Master Protein	A0A0K0GGJ4	ATP-dependent RNA helicase RhlB OS=Xanthomonas oryzae pv. oryzae (strain PXO99A) OX=360094 GN=rhlB PE=3 SV=1	0	36.015	21	11	34	11	574	62.3	9.35	18.88	11	RNA metabolism OR transcription;other metabolic processes	other cell component	nucleic acid binding activity;other molecular function	Pf00270, Pf00271, Pf12300		A0A0K0GGJ4; xop:PXO_03716	rhlB		0	0.8	0.186049	0.320832	111.1	88.9	39.16	5.52	388618	371179	1.34879e+06	358535	249146	288202	714818	722956	1.34879e+06	630130	578331	569600	High	High	High	High	High	High
FALSE	High	Master Protein	A0A0K0GMR1	FimV OS=Xanthomonas oryzae pv. oryzae (strain PXO99A) OX=360094 GN=fimV PE=4 SV=1	0	62.291	35	19	64	19	658	68.4	5.22	44.47	19		other membranes				A0A0K0GMR1; xop:PXO_01264	fimV		0	0.8	0.92949	0.823949	111.1	88.9	19.38	57.63	1.33645e+06	1.85112e+06	2.89683e+06	1.31846e+06	683895	2.41252e+06	2.45823e+06	3.60548e+06	2.89683e+06	2.31721e+06	1.58749e+06	4.76809e+06	High	High	High	High	High	High
FALSE	High	Master Protein	A0A0K0GFU6	Glycine--tRNA ligase beta subunit OS=Xanthomonas oryzae pv. oryzae (strain PXO99A) OX=360094 GN=glyS PE=3 SV=1	0	68.212	22	18	69	18	745	79.7	5.5	75.2	18	protein metabolism;RNA metabolism OR transcription;other metabolic processes	other cell component	other molecular function	Pf02092, Pf05746		A0A0K0GFU6; xop:PXO_03829	glyS		0	0.794	0.255366	0.408874	111.5	88.5	22.63	17.23	2.06825e+06	3.10797e+06	5.25248e+06	1.85465e+06	1.98917e+06	2.10973e+06	3.8043e+06	6.0535e+06	5.25248e+06	3.25956e+06	4.61737e+06	4.16965e+06	High	High	High	High	High	High
FALSE	High	Master Protein	B2SVN3	Phosphoglucosamine mutase OS=Xanthomonas oryzae pv. oryzae (strain PXO99A) OX=360094 GN=glmM PE=3 SV=1	0	8.896	6	3	9	3	449	47.3	6.87	1.9	3	other metabolic processes		other molecular function	Pf00408, Pf02878, Pf02879, Pf02880		B2SVN3; xop:PXO_01274	glmM	PXO_01274	0	0.793	0.510417	0.640824	111.5	88.5	26.21	30.24	207861	327987	622610	280917	253118	157585	382336	638831	622610	493715	587551	311449	High	Peak Found	High	High	High	High
FALSE	High	Master Protein	A0A0K0GHY2	Cell division protein FtsZ OS=Xanthomonas oryzae pv. oryzae (strain PXO99A) OX=360094 GN=ftsZ PE=3 SV=1	0	16.949	14	6	13	6	396	40.9	4.91	5.37	6	cell cycle OR cell proliferation;cell organization and biogenesis	other cell component	other molecular function	Pf00091, Pf12327		A0A0K0GHY2; xop:PXO_04362	ftsZ		0	0.791	0.266702	0.410147	111.7	88.3	36.44	20.95	601092	409456	1.64975e+06	367824	376712	501661	1.10564e+06	797510	1.64975e+06	646454	874444	991478	High	High	High	Peak Found	High	High
FALSE	High	Master Protein	A0A0K0GL49	Ribonuclease R OS=Xanthomonas oryzae pv. oryzae (strain PXO99A) OX=360094 GN=rnr PE=3 SV=1	0	37.599	16	14	37	14	842	92.9	7.3	22.66	14		cytosol	nucleic acid binding activity;other molecular function	Pf00575, Pf00773, Pf08206, Pf17876		A0A0K0GL49; xop:PXO_01238	rnr		0	0.789	0.10741	0.217965	111.8	88.2	27.6	15.89	907551	931811	2.72336e+06	624494	643413	724697	1.66933e+06	1.81492e+06	2.72336e+06	1.09756e+06	1.49353e+06	1.43228e+06	High	High	High	High	High	High
FALSE	Low	Master Protein	A0A0K0GHN3	Nicotinamide phosphoribosyltransferase OS=Xanthomonas oryzae pv. oryzae (strain PXO99A) OX=360094 GN=PXO_04293 PE=3 SV=1	0.05	1.647	3	1	1	1	467	51.6	6.19	0	1	other metabolic processes		other molecular function	Pf04095, Pf18127		A0A0K0GHN3; xop:PXO_04293			0	0.788	0.410818	0.574035	111.8	88.2	29.59	34.65	87272.7	66700.9	230125		70016.7	49864.9	160528	129915	230125		162527	98552.5	Peak Found	Peak Found	High	n/a	Peak Found	Peak Found
FALSE	High	Master Protein	A0A0K0GPK6	TonB-dependent receptor OS=Xanthomonas oryzae pv. oryzae (strain PXO99A) OX=360094 GN=PXO_02600 PE=3 SV=1	0	154.76	29	34	187	34	981	106.2	6.01	167.81	34		other membranes		Pf00593, Pf07715		A0A0K0GPK6; xop:PXO_02600			0	0.787	0.104219	0.221217	111.9	88.1	20.76	14.11	3.07507e+07	2.66057e+07	7.58929e+07	2.53305e+07	2.16933e+07	1.91646e+07	5.65623e+07	5.18207e+07	7.58929e+07	4.45186e+07	5.03558e+07	3.78767e+07	High	High	High	High	High	High
FALSE	High	Master Protein	A0A0K0GMX9	TIGR02099 family protein OS=Xanthomonas oryzae pv. oryzae (strain PXO99A) OX=360094 GN=PXO_01889 PE=4 SV=1	0	24.905	7	9	22	9	1306	138.8	7.3	11.34	9				Pf13116, Pf13502		A0A0K0GMX9; xop:PXO_01889			0	0.786	0.245902	0.372766	112	88	28.87	21.7	228038	271286	738729	185970	178817	256819	419450	528391	738729	326844	415081	507576	High	High	High	High	High	High
FALSE	High	Master Protein	A0A0K0GQN1	histidine kinase OS=Xanthomonas oryzae pv. oryzae (strain PXO99A) OX=360094 GN=PXO_02943 PE=4 SV=1	0	12.73	7	5	10	5	727	79.6	6.04	1.65	5	protein metabolism;other metabolic processes;signal transduction		kinase activity	Pf00072, Pf00512, Pf01627, Pf02518		A0A0K0GQN1; xop:PXO_02943			0	0.786	0.828545	0.869109	112	88	73.92	18.54	19419.7	144249	184785	82604.4	53970.6	91224.1	35720.3	280958	184785	145178	125280	180295	High	High	High	High	High	High
FALSE	High	Master Protein	A0A0K0GN67	Ribonuclease G OS=Xanthomonas oryzae pv. oryzae (strain PXO99A) OX=360094 GN=PXO_01887 PE=4 SV=1	0	6.925	4	2	5	2	499	55.7	5.35	1.85	2	RNA metabolism OR transcription;other metabolic processes		nucleic acid binding activity;other molecular function	Pf10150, Pf20833		A0A0K0GN67; xop:PXO_01887			0	0.782	0.127016	0.355533	112.2	87.8	7.65	35.57	177249	162286	364709	145104	134432	73738.1	326029	316090	364709	255022	312052	145735	High	High	High	High	Peak Found	Peak Found
FALSE	High	Master Protein	A0A0K0GIU4	Toxin VasX N-terminal region domain-containing protein OS=Xanthomonas oryzae pv. oryzae (strain PXO99A) OX=360094 GN=PXO_00272 PE=4 SV=1	0	49.42	19	17	37	3	944	103.8	8.24	20.32	17				Pf20249		A0A0K0GIU4; xop:PXO_00272			0	0.775	0.112529	0.222634	112.7	87.3	19.98	14.06	269847	231351	653883	194789	194693	194696	496352	450610	653883	342345	451932	384795	High	High	High	High	High	High
FALSE	High	Master Protein	A0A0K0GJ42	RHS Repeat family OS=Xanthomonas oryzae pv. oryzae (strain PXO99A) OX=360094 GN=rhs PE=4 SV=1	0	28.227	8	11	17	11	1579	175.3	6.27	0	11	RNA metabolism OR transcription;other metabolic processes		other molecular function	Pf05593, Pf14437, Pf20148		A0A0K0GJ42; xop:PXO_05538	rhs		0	0.775	0.135866	0.28991	112.7	87.3	17.64	27.44	177269	143717	397016	95611.7	128114	127831	326065	279922	397016	168039	297385	252644	High	High	High	High	High	High
FALSE	High	Master Protein	A0A0K0GFL2	Alpha-1,4-glucan:maltose-1-phosphate maltosyltransferase OS=Xanthomonas oryzae pv. oryzae (strain PXO99A) OX=360094 GN=glgE PE=3 SV=1	0	5.626	2	2	4	2	1038	115.7	6.38	3.36	2	other metabolic processes		other molecular function	Pf11896, Pf21702		A0A0K0GFL2; xop:PXO_03667	glgE		0	0.773	0.374926	0.487196	112.8	87.2	15.06	23.09	254674	205089	540835	206049	219092	170168	468442	399458	540835	362133	508569	336318	Peak Found	High	High	High	High	Peak Found
FALSE	High	Master Protein	A0A0K0GKE9	Bifunctional chorismate mutase/prephenate dehydratase OS=Xanthomonas oryzae pv. oryzae (strain PXO99A) OX=360094 GN=PXO_00716 PE=4 SV=1	0	23.652	21	9	23	9	402	43.7	7.42	12.18	9	other metabolic processes	other cell component	other molecular function	Pf00800, Pf01817, Pf01842		A0A0K0GKE9; xop:PXO_00716			0	0.772	0.1504	0.306058	112.9	87.1	15.69	22.54	614593	740994	1.54301e+06	633638	337282	626784	1.13047e+06	1.44326e+06	1.54301e+06	1.11362e+06	782917	1.23877e+06	High	High	High	High	High	High
FALSE	High	Master Protein	A0A0K0GJK7	Polygalacturonase OS=Xanthomonas oryzae pv. oryzae (strain PXO99A) OX=360094 GN=PXO_00376 PE=3 SV=1	0	61.017	23	12	64	12	602	63.2	6.96	62.73	12	other metabolic processes		other molecular function	Pf00295		A0A0K0GJK7; xop:PXO_00376			0	0.772	0.398982	0.492304	112.9	87.1	36.72	42.49	1.32962e+07	6.54554e+06	1.44608e+07	1.06346e+07	3.5471e+06	5.6486e+06	2.44568e+07	1.27489e+07	1.44608e+07	1.86904e+07	8.23371e+06	1.11638e+07	High	High	High	High	High	High
FALSE	High	Master Protein	A0A0K0GLE8	Glycoside hydrolase family 125 protein OS=Xanthomonas oryzae pv. oryzae (strain PXO99A) OX=360094 GN=PXO_01628 PE=4 SV=1	0	9.28	7	3	4	3	487	54.2	7.52	2.03	3	other metabolic processes			Pf06824		A0A0K0GLE8; xop:PXO_01628			0	0.772	0.977105	0.970559	112.9	87.1	50.39	67.46	80767.9	42696.6	241293	46765.7	122035	58004.9	148563	83161.5	241293	82191.2	283274	114640	High	Peak Found	High	Peak Found	Peak Found	Peak Found
FALSE	High	Master Protein	A0A0K0GPV3	Large ribosomal subunit protein bL32 OS=Xanthomonas oryzae pv. oryzae (strain PXO99A) OX=360094 GN=rpmF PE=3 SV=1	0	12.453	52	3	16	3	62	7	10.36	16.45	3	protein metabolism;other metabolic processes	translational apparatus	other molecular function	Pf01783		A0A0K0GPV3; xop:PXO_02705	rpmF		0	0.77	0.945563	0.981712	113	87	48.5	55.5	1.7715e+06	4.78414e+06	6.16958e+06	2.70403e+06	1.73578e+06	5.34042e+06	3.25846e+06	9.31822e+06	6.16958e+06	4.75236e+06	4.02918e+06	1.05548e+07	High	High	High	High	High	High
FALSE	Medium	Master Protein	A0A0K0GQW1	Metallo-beta-lactamase superfamily protein OS=Xanthomonas oryzae pv. oryzae (strain PXO99A) OX=360094 GN=PXO_02855 PE=4 SV=1	0.015	2.286	4	1	1	1	312	33.6	6.29	0	1				Pf00753		A0A0K0GQW1; xop:PXO_02855			0	0.768	0.287729	0.492378	113.1	86.9	23.88	2.56	77006.3		199205	74720.9		64080.6	141644		199205	131323		126648	Peak Found	n/a	High	Peak Found	n/a	Peak Found
FALSE	Medium	Master Protein	A0A0K0GMQ3	Type I restriction-modification system, S subunit OS=Xanthomonas oryzae pv. oryzae (strain PXO99A) OX=360094 GN=PXO_02063 PE=3 SV=1	0.026	1.952	2	1	1	1	501	55.6	9.23	0	1	DNA metabolism;other metabolic processes;stress response		nucleic acid binding activity	Pf01420		A0A0K0GMQ3; xop:PXO_02063			0	0.767	0.0869677	0.284979	113.2	86.8	14.78	11.1	174199		259770	109102	95375.3	121230	320419		259770	191747	221390	239597	Peak Found	n/a	High	Peak Found	Peak Found	Peak Found
FALSE	High	Master Protein	A0A0K0GG85	Glycosyl hydrolase family 10 OS=Xanthomonas oryzae pv. oryzae (strain PXO99A) OX=360094 GN=PXO_03861 PE=4 SV=1	0	12.948	14	5	16	5	325	36.8	7.72	9.33	5	other metabolic processes		other molecular function	Pf00331		A0A0K0GG85; xop:PXO_03861			0	0.767	0.470382	0.602762	113.2	86.8	38.05	31.62	4.46579e+06	2.71763e+06	3.88925e+06	3.5416e+06	1.49561e+06	2.05362e+06	8.2143e+06	5.29321e+06	3.88925e+06	6.22439e+06	3.47169e+06	4.05876e+06	High	High	High	High	Peak Found	High
FALSE	High	Master Protein	A0A0K0GPS0	oligopeptidase A OS=Xanthomonas oryzae pv. oryzae (strain PXO99A) OX=360094 GN=PXO_03135 PE=3 SV=1	0	37.331	15	10	38	10	674	75.1	5.5	11.55	10	protein metabolism		other molecular function	Pf01432, Pf19310		A0A0K0GPS0; xop:PXO_03135			0	0.763	0.0844733	0.230486	113.5	86.5	5.17	13.01	1.02028e+06	875070	1.85465e+06	798035	609413	886273	1.87668e+06	1.7044e+06	1.85465e+06	1.40255e+06	1.4146e+06	1.75162e+06	High	High	High	High	High	High
FALSE	High	Master Protein	A0A0K0GN29	Pyruvate kinase OS=Xanthomonas oryzae pv. oryzae (strain PXO99A) OX=360094 GN=pyk PE=3 SV=1	0	51.045	31	16	46	16	466	49.9	5.34	15.81	16	other metabolic processes		kinase activity;other molecular function	Pf00224, Pf02887		A0A0K0GN29; xop:PXO_02118	pyk		0	0.761	0.0545798	0.16157	113.6	86.4	12.83	8.71	2.865e+06	3.06845e+06	6.8122e+06	2.4617e+06	1.9602e+06	2.58798e+06	5.26984e+06	5.97651e+06	6.8122e+06	4.32647e+06	4.55013e+06	5.11486e+06	High	High	High	High	High	High
FALSE	High	Master Protein	A0A0K0GK20	Poly(A) polymerase I OS=Xanthomonas oryzae pv. oryzae (strain PXO99A) OX=360094 GN=pcnB PE=3 SV=1	0	8.093	9	4	7	4	455	50.9	8.34	0	4	RNA metabolism OR transcription;other metabolic processes		nucleic acid binding activity;other molecular function	Pf01743, Pf12626, Pf12627		A0A0K0GK20; xop:PXO_05829	pcnB		0	0.761	0.210537	0.383301	113.6	86.4	32.27	8.06	165976	216342	586371	191003	138193	144855	305293	421375	586371	335691	320782	286290	High	Peak Found	High	Peak Found	High	High
FALSE	High	Master Protein	A0A0K0GIJ5	Cytosine-specific methyltransferase OS=Xanthomonas oryzae pv. oryzae (strain PXO99A) OX=360094 GN=pliMCI PE=3 SV=1	0	18.676	15	5	10	5	395	43.8	9.32	10.1	5	DNA metabolism;other metabolic processes;stress response		other molecular function	Pf00145		A0A0K0GIJ5; xop:PXO_04735	pliMCI		0	0.759	0.239031	0.319788	113.7	86.3	58.39	42.86	171160	149094	763600	135998	139126	64161.1	314828	290395	763600	239019	322946	126808	High	High	High	High	High	High
FALSE	Low	Master Protein	A0A0K0GJX9	HesB protein family OS=Xanthomonas oryzae pv. oryzae (strain PXO99A) OX=360094 GN=PXO_00747 PE=3 SV=1	0.057	1.59	11	1	1	1	112	12	5	0	1	cell organization and biogenesis;other metabolic processes		other molecular function	Pf01521		A0A0K0GJX9; xop:PXO_00747			0	0.758	0.269637	0.384249	113.8	86.2	43.8	21.13	77406.1	82994.2	305136	69737.2	71658.8	57322.8	142379	161650	305136	122564	166338	113292	Peak Found	Peak Found	High	Peak Found	Peak Found	Peak Found
FALSE	High	Master Protein	A0A0J9WWY7	Flagellin OS=Xanthomonas oryzae pv. oryzae (strain PXO99A) OX=360094 GN=PXO_01001 PE=3 SV=1	0	134.488	48	27	128	27	390	39.5	5.26	177.84	27		non-structural extracellular;other cell component	other molecular function	Pf00669, Pf00700		A0A0J9WWY7; xop:PXO_01001; xop:PXO_06165			0	0.756	0.191343	0.312739	113.9	86.1	39.42	12.34	7.18012e+07	35207206	7.17099e+07	37488906	2.28282e+07	2.74256e+07	1.3207e+08	6.85742e+07	7.17099e+07	6.58872e+07	5.29902e+07	5.42037e+07	High	High	High	High	High	High
FALSE	High	Master Protein	A0A0K0GLY8	Regulatory protein OS=Xanthomonas oryzae pv. oryzae (strain PXO99A) OX=360094 GN=PXO_01712 PE=4 SV=1	0	9.612	14	3	10	3	296	30.9	10.35	0	3	other biological processes		other molecular function	Pf03872		A0A0K0GLY8; xop:PXO_01712			0	0.756	0.479635	0.730902	113.9	86.1	32.47	6.55	101884	179338	361590	134160	113836	134193	187404	349302	361590	235787	264244	265218	Peak Found	High	High	High	High	High
FALSE	High	Master Protein	B2SUC8	Protein RecA OS=Xanthomonas oryzae pv. oryzae (strain PXO99A) OX=360094 GN=recA PE=3 SV=1	0	11.025	16	5	7	5	344	37.2	5.44	0	5	DNA metabolism;other metabolic processes;stress response	other cell component	nucleic acid binding activity;other molecular function	Pf00154, Pf21096		B2SUC8; xop:PXO_00149	recA	PXO_00149	0	0.755	0.773182	0.752915	114	86	55.61	33.16	35884.8	112819	253563	90764.5	71458.6	140715	66006	219741	253563	159520	165874	278108	Peak Found	Peak Found	High	High	High	High
FALSE	High	Master Protein	A0A0K0GI40	Rhs element Vgr protein OS=Xanthomonas oryzae pv. oryzae (strain PXO99A) OX=360094 GN=PXO_04700 PE=3 SV=1	0	33.603	12	12	27	12	979	102.7	6.39	10.33	12				Pf04717, Pf05954, Pf10106, Pf13296		A0A0K0GI40; xop:PXO_04700			0	0.754	0.405944	0.530193	114	86	45.11	31.02	189430	151017	656291	145660	184804	132900	348435	294140	656291	255999	428976	262663	High	High	High	High	High	High
FALSE	High	Master Protein	A0A0K0GPH2	Polyphosphate kinase OS=Xanthomonas oryzae pv. oryzae (strain PXO99A) OX=360094 GN=ppk PE=3 SV=1	0	6.325	3	2	5	2	700	78.5	7.18	2.02	2	other metabolic processes	other cell component	kinase activity;other molecular function	Pf02503, Pf13089, Pf13090, Pf17941		A0A0K0GPH2; xop:PXO_02495	ppk		0	0.754	#DIV/0!		114	86		49.59	260339			296477		126754	478864			521061		250516	High	n/a	High	High	n/a	Peak Found
FALSE	High	Master Protein	A0A0K0GKD8	L-lysine 6-aminotransferase OS=Xanthomonas oryzae pv. oryzae (strain PXO99A) OX=360094 GN=PXO_00528 PE=3 SV=1	0	27.964	17	9	30	9	498	53.6	6.43	9	9			other molecular function	Pf00202		A0A0K0GKD8; xop:PXO_00528			0	0.753	0.610813	0.77266	114.1	85.9	26.79	17.59	512793	841081	1.45956e+06	615801	628901	555825	943222	1.6382e+06	1.45956e+06	1.08228e+06	1.45984e+06	1.09853e+06	High	High	High	High	High	High
FALSE	High	Master Protein	A0A0K0GPJ0	Chlamydia polymorphic membrane family protein OS=Xanthomonas oryzae pv. oryzae (strain PXO99A) OX=360094 GN=PXO_02579 PE=4 SV=1	0	45.93	20	9	47	9	516	52.3	7.14	45.54	9						A0A0K0GPJ0; xop:PXO_02579			0	0.751	0.513783	0.615063	114.2	85.8	21.15	27.42	4.01968e+06	2.46424e+06	6.24365e+06	3.98987e+06	2.02041e+06	2.18029e+06	7.39373e+06	4.79968e+06	6.24365e+06	7.01225e+06	4.68989e+06	4.30911e+06	High	High	High	High	High	High
FALSE	High	Master Protein	A0A0K0GGZ9	TonB-dependent outer membrane Receptor OS=Xanthomonas oryzae pv. oryzae (strain PXO99A) OX=360094 GN=PXO_04088 PE=3 SV=1	0	45.81	19	12	37	12	713	77.9	7.23	26.24	12	transport	other membranes	transporter activity;other molecular function	Pf00593, Pf07715		A0A0K0GGZ9; xop:PXO_04088			0	0.747	0.644421	0.655213	114.5	85.5	23.4	53.34	1.15079e+06	1.28523e+06	1.54704e+06	899135	394838	1.39784e+06	2.11675e+06	2.50329e+06	1.54704e+06	1.58024e+06	916520	2.76267e+06	High	High	High	High	High	High
FALSE	High	Master Protein	A0A0K0GIS4	Outer membrane protein OS=Xanthomonas oryzae pv. oryzae (strain PXO99A) OX=360094 GN=PXO_04806 PE=4 SV=1	0	8.177	11	3	11	3	263	27.7	7.3	1.68	3		other membranes		Pf05433		A0A0K0GIS4; xop:PXO_04806			0	0.746	0.435468	0.56187	114.5	85.5	16.72	21.26	266288	338826	670628	280221	283467	223802	489806	659942	670628	492491	657999	442321	High	High	High	High	High	High
FALSE	High	Master Protein	A0A0K0GJV6	N-acetylmuramoyl-L-alanine amidase OS=Xanthomonas oryzae pv. oryzae (strain PXO99A) OX=360094 GN=PXO_00411 PE=4 SV=1	0	53.961	27	13	45	13	577	58.4	8.57	58.17	13	other metabolic processes		other molecular function	Pf01520, Pf11741		A0A0K0GJV6; xop:PXO_00411			0	0.745	0.161941	0.262135	114.6	85.4	43.37	14.45	5.78851e+06	2.57763e+06	5.65284e+06	2.53358e+06	1.81488e+06	1695957	1.06473e+07	5.02054e+06	5.65284e+06	4.45279e+06	4.2128e+06	3.35188e+06	High	High	High	High	High	High
FALSE	High	Master Protein	A0A0K0GLP4	DNA polymerase III subunit alpha OS=Xanthomonas oryzae pv. oryzae (strain PXO99A) OX=360094 GN=PXO_05648 PE=4 SV=1	0	48.932	12	14	43	14	1196	132.5	5.94	25.08	14	DNA metabolism;other metabolic processes	other cell component	nucleic acid binding activity;other molecular function	Pf01336, Pf02811, Pf07733, Pf14579, Pf17657		A0A0K0GLP4; xop:PXO_05648			0	0.744	0.431377	0.587822	114.7	85.3	26.37	27.25	564399	898729	1.68204e+06	503239	669271	632840	1.03815e+06	1.75048e+06	1.68204e+06	884448	1.55355e+06	1.25074e+06	High	High	High	High	High	High
FALSE	High	Master Protein	A0A0K0GRE5	L-fuconate dehydratase OS=Xanthomonas oryzae pv. oryzae (strain PXO99A) OX=360094 GN=PXO_03266 PE=4 SV=1	0.001	4.296	6	2	9	2	439	48.1	5.19	0	2	other metabolic processes		other molecular function	Pf02746, Pf13378		A0A0K0GRE5; xop:PXO_03266			0	0.744	0.659953	0.673023	114.6	85.4	27.84	50.24	131483	156349	418453	96256.3	97667.9	219186	241848	304525	418453	169171	226712	433197	High	High	High	High	High	High
FALSE	High	Master Protein	A0A0K0GKR1	RhsD protein OS=Xanthomonas oryzae pv. oryzae (strain PXO99A) OX=360094 GN=rhsD PE=4 SV=1	0	58.406	14	10	80	1	613	66.5	7.17	67.97	10		other membranes		Pf05593		A0A0K0GKR1; xop:PXO_00576	rhsD		0	0.744	0.778564	0.958294	114.7	85.3	32.54	101.77	245962	371103		241957	717946	110174	452417	722809		425243	1.66654e+06	217747	High	High	Peak Found	High	Peak Found	High
FALSE	High	Master Protein	A0A0K0GKV3	Phosphogluconate dehydratase OS=Xanthomonas oryzae pv. oryzae (strain PXO99A) OX=360094 GN=edd PE=3 SV=1	0	37.312	20	13	46	13	638	67.4	6.4	27.52	13	other metabolic processes		other molecular function	Pf00920		A0A0K0GKV3; xop:PXO_00611	edd		0	0.742	0.0493494	0.173789	114.8	85.2	13.51	18.73	3.62625e+06	3.02801e+06	7.71775e+06	2.81775e+06	2.3506e+06	1.89123e+06	6.67005e+06	5.89775e+06	7.71775e+06	4.95222e+06	5.45635e+06	3.73782e+06	High	High	High	High	High	High
FALSE	High	Master Protein	B2SNG5	Ketol-acid reductoisomerase (NADP(+)) OS=Xanthomonas oryzae pv. oryzae (strain PXO99A) OX=360094 GN=ilvC PE=3 SV=1	0.004	3.587	3	1	4	1	333	36	5.16	6.22	1	other metabolic processes		other molecular function	Pf01450, Pf07991		B2SNG5; xop:PXO_02605	ilvC	PXO_02605	0	0.741	0.275927	0.40077	114.9	85.1	35.2	25.89	641056	457171	1.77505e+06	497086	501176	352171	1.17915e+06	890445	1.77505e+06	873635	1.16336e+06	696029	High	Peak Found	High	High	Peak Found	High
FALSE	Medium	Master Protein	A0A0K0GMK5	Ribosome-binding factor A OS=Xanthomonas oryzae pv. oryzae (strain PXO99A) OX=360094 GN=rbfA PE=3 SV=1	0.016	2.25	9	1	1	1	115	12.8	6.02	0	1	RNA metabolism OR transcription;other metabolic processes	other cell component		Pf02033		A0A0K0GMK5; xop:PXO_01304	rbfA		0	0.739	#DIV/0!		115	85		10.2			483590	203372	176523	170510			483590	357429	409754	336994	n/a	n/a	Peak Found	Peak Found	High	Peak Found
FALSE	Medium	Master Protein	A0A0J9WXJ1	Flagellar protein FliL OS=Xanthomonas oryzae pv. oryzae (strain PXO99A) OX=360094 GN=fliL PE=3 SV=1	0.017	2.238	6	1	2	1	174	18.7	8.06	0	1	other biological processes	plasma membrane;other membranes;other cell component		Pf03748		A0A0J9WXJ1; xop:PXO_00975; xop:PXO_06191	fliL		0	0.738	0.313683	0.371771	115.1	84.9	4.86	21.41	251202		494949	200678	214911	176292	462057		494949	352694	498864	348422	Peak Found	n/a	Peak Found	Peak Found	High	High
FALSE	Medium	Master Protein	A0A0K0GLN1	ATP-dependent helicase OS=Xanthomonas oryzae pv. oryzae (strain PXO99A) OX=360094 GN=PXO_01735 PE=4 SV=1	0.018	2.166	2	1	3	1	833	91.6	9.96	0	1			nucleic acid binding activity;other molecular function	Pf00270, Pf00271, Pf08494, Pf19306		A0A0K0GLN1; xop:PXO_01735			0	0.738	0.345129	0.446649	115.1	84.9	119.89	57.75	1.53972e+06	8495780	1.4803e+06	1.47283e+06	900659	315972	2.83213e+06	1.65475e+07	1.4803e+06	2.58851e+06	2.09066e+06	624485	High	High	Peak Found	High	Peak Found	Peak Found
FALSE	High	Master Protein	A0A0K0GJE5	Peptide chain release factor 2 OS=Xanthomonas oryzae pv. oryzae (strain PXO99A) OX=360094 GN=prfB PE=3 SV=1	0	6.837	5	2	6	2	329	36.5	5.01	3.79	2	cell organization and biogenesis;protein metabolism;other metabolic processes	other cell component	nucleic acid binding activity	Pf00472, Pf03462		A0A0K0GJE5; xop:PXO_00072	prfB		0	0.737	0.350813	0.510019	115.1	84.9	44.58	27.51	472597	291361	1.40022e+06	364665	370425	251012	869287	567492	1.40022e+06	640903	859852	496098	Peak Found	High	High	High	Peak Found	High
FALSE	High	Master Protein	A0A0K0GQE5	Peptidase OS=Xanthomonas oryzae pv. oryzae (strain PXO99A) OX=360094 GN=PXO_02856 PE=4 SV=1	0	36.283	16	10	38	10	575	61.9	7.81	29.46	10	protein metabolism		other molecular function	Pf04389		A0A0K0GQE5; xop:PXO_02856			0	0.736	0.17667	0.271281	115.2	84.8	46.46	17.18	2.50639e+06	1.21346e+06	2.04825e+06	989941	578032	958324	4.61022e+06	2.3635e+06	2.04825e+06	1.73983e+06	1.34176e+06	1.89402e+06	High	High	High	High	High	High
FALSE	High	Master Protein	A0A0K0GKJ7	Glucose-6-phosphate 1-dehydrogenase OS=Xanthomonas oryzae pv. oryzae (strain PXO99A) OX=360094 GN=zwf PE=3 SV=1	0.006	3.073	2	1	5	1	476	52.8	5.9	1.91	1	other metabolic processes		other molecular function	Pf00479, Pf02781		A0A0K0GKJ7; xop:PXO_00608	zwf		0	0.736	0.163309	0.321443	115.2	84.8	13.71	14.23		365106	863859	326461	248393	369148		711129	863859	573759	576583	729581	High	High	High	High	High	Peak Found
FALSE	High	Master Protein	A0A0K0GG01	Sec-independent protein translocase OS=Xanthomonas oryzae pv. oryzae (strain PXO99A) OX=360094 GN=PXO_03839 PE=4 SV=1	0	4.984	13	2	3	2	178	18.6	5.52	1.82	2						A0A0K0GG01; xop:PXO_03839			0	0.736	0.433391	0.692074	115.2	84.8	56.96	37.14	64059.7	170274	459286	67876.9	105148	131829	117830	331648	459286	119294	244075	260546	Peak Found	Peak Found	High	Peak Found	Peak Found	High
FALSE	High	Master Protein	A0A0K0GL48	oxoglutarate dehydrogenase (succinyl-transferring) OS=Xanthomonas oryzae pv. oryzae (strain PXO99A) OX=360094 GN=sucA PE=3 SV=1	0	189.902	38	51	192	51	942	104.3	6.4	150.19	51	other metabolic processes		other molecular function	Pf00676, Pf02779, Pf16078, Pf16870		A0A0K0GL48; xop:PXO_01198	sucA		0	0.733	0.032526	0.138022	115.4	84.6	11.69	11.11	20720237	1.63315e+07	39982322	13417007	1.26303e+07	1.41344e+07	3.81124e+07	3.18093e+07	39982322	2.35805e+07	2.93183e+07	2.79351e+07	High	High	High	High	High	High
FALSE	High	Master Protein	A0A0K0GPT7	TonB-dependent outer membrane receptor OS=Xanthomonas oryzae pv. oryzae (strain PXO99A) OX=360094 GN=PXO_02733 PE=3 SV=1	0	29.063	12	10	30	10	897	97.6	6.09	6.44	10		other membranes		Pf00593, Pf07715		A0A0K0GPT7; xop:PXO_02733			0	0.729	0.0428303	0.152075	115.7	84.3	13.39	11.56	377087	282197	706249	289883	217766	208611	693608	549643	706249	509473	505490	412297	High	High	High	High	High	High
FALSE	High	Master Protein	A0A0K0GQB7	Cystathionine gamma-synthase (CGS) (O-succinylhomoserine(Thiol)-lyase) OS=Xanthomonas oryzae pv. oryzae (strain PXO99A) OX=360094 GN=metB PE=3 SV=1	0	12.622	10	4	15	4	397	42.6	6.8	1.66	4	other metabolic processes		other molecular function	Pf01053		A0A0K0GQB7; xop:PXO_03157	metB		0	0.728	0.197377	0.312255	115.7	84.3	21.84	27.72	439782	450869	1.20291e+06	363959	238448	469424	808927	878171	1.20291e+06	639662	553500	927766	High	High	High	High	High	High
FALSE	High	Master Protein	A0A0K0GIE6	RhsD protein OS=Xanthomonas oryzae pv. oryzae (strain PXO99A) OX=360094 GN=PXO_04723 PE=4 SV=1	0	522.772	62	77	756	13	920	99	6.58	712.6	77				Pf05593		A0A0K0GIE6; xop:PXO_04723			0	0.725	0.132172	0.223092	116	84	32.27	23.3	2.78557e+07	1.74529e+07	2.77778e+07	1.5763e+07	1.06109e+07	8.70282e+06	5.12373e+07	3.39935e+07	2.77778e+07	2.77036e+07	2.46306e+07	1.72002e+07	High	High	High	High	High	High
FALSE	High	Master Protein	A0A0K0GPC8	Amidophosphoribosyltransferase OS=Xanthomonas oryzae pv. oryzae (strain PXO99A) OX=360094 GN=purF PE=3 SV=1	0	29.642	18	10	29	10	488	54.2	7.25	21.06	10	other metabolic processes		other molecular function	Pf13522		A0A0K0GPC8; xop:PXO_02504	purF		0	0.725	0.708183	0.697568	115.9	84.1	19.44	44.61	693667	949774	1.43879e+06	593685	423692	1.04555e+06	1.27592e+06	1.8499e+06	1.43879e+06	1.04341e+06	983497	2.06641e+06	High	High	High	High	High	High
FALSE	High	Master Protein	A0A0J9WXH3	Transcriptional regulator OS=Xanthomonas oryzae pv. oryzae (strain PXO99A) OX=360094 GN=PXO_00993 PE=4 SV=1	0	33.384	23	13	32	13	494	54.4	5.66	8.98	13	other biological processes		nucleic acid binding activity;other molecular function	Pf00158, Pf02954, Pf06490		A0A0J9WXH3; xop:PXO_00993; xop:PXO_06173			0	0.724	0.203759	0.360329	116	84	34.39	20.86	407836	795723	1.19625e+06	339966	385492	438149	750166	1.54985e+06	1.19625e+06	597493	894824	865955	High	High	High	High	High	High
FALSE	High	Master Protein	A0A0K0GQ78	Soluble lytic murein transglycosylase OS=Xanthomonas oryzae pv. oryzae (strain PXO99A) OX=360094 GN=PXO_02649 PE=4 SV=1	0	24.826	13	8	25	8	647	71.1	8.87	14.92	8		other cell component	other molecular function	Pf01464, Pf14718		A0A0K0GQ78; xop:PXO_02649			0	0.722	0.187647	0.288308	116.2	83.8	38.51	41.26	1.16756e+06	596368	1.15047e+06	705347	361088	265823	2.14759e+06	1.16157e+06	1.15047e+06	1.23966e+06	838178	525371	High	High	High	High	High	High
FALSE	High	Master Protein	A0A0K0GPL5	Putative glycosyltransferase OS=Xanthomonas oryzae pv. oryzae (strain PXO99A) OX=360094 GN=wxoB PE=4 SV=1	0	13.15	6	6	13	6	641	69.8	6.6	5.62	6			other molecular function	Pf00534		A0A0K0GPL5; xop:PXO_03161	wxoB		0	0.721	0.177898	0.383397	116.2	83.8	22.04	46.19	1.66024e+06	1.17199e+06	3.58623e+06	1.25269e+06	1.14432e+06	473121	3.05381e+06	2.28271e+06	3.58623e+06	2.20162e+06	2.65627e+06	935073	High	High	High	High	High	High
FALSE	Medium	Master Protein	A0A0K0GM37	Probable potassium transport system protein Kup OS=Xanthomonas oryzae pv. oryzae (strain PXO99A) OX=360094 GN=kup PE=3 SV=1	0.046	1.681	1	1	2	1	614	66.9	8.68	0	1	transport	plasma membrane;other membranes	transporter activity	Pf02705		A0A0K0GM37; xop:PXO_01558	kup		0	0.721	0.424227	0.435331	116.2	83.8	75.52	25.06	111200	406936	276807		71854.4	120748	204539	792601	276807		166792	238645	Peak Found	Peak Found	High	n/a	High	Peak Found
FALSE	High	Master Protein	B2SUY7	Enoyl-[acyl-carrier-protein] reductase [NADH] OS=Xanthomonas oryzae pv. oryzae (strain PXO99A) OX=360094 GN=fabV PE=3 SV=1	0	41.053	32	11	38	11	405	44	5.54	23.11	11	other metabolic processes		other molecular function	Pf07055, Pf12241, Pf12242		B2SUY7; xop:PXO_03458	fabV	PXO_03458	0	0.72	0.145023	0.330782	116.3	83.7	19.5	5.54	1.70773e+06	2.23415e+06	4.61832e+06	1.73924e+06	1.46244e+06	1.58568e+06	3.14116e+06	4.35152e+06	4.61832e+06	3.05674e+06	3.39471e+06	3.13393e+06	High	High	High	High	High	High
FALSE	High	Master Protein	A0A0K0GG14	TonB-dependent receptor OS=Xanthomonas oryzae pv. oryzae (strain PXO99A) OX=360094 GN=PXO_03827 PE=3 SV=1	0	65.78	22	18	58	18	892	98.4	5.6	30.42	18		other membranes		Pf00593, Pf07715		A0A0K0GG14; xop:PXO_03827			0	0.72	0.201128	0.368851	116.3	83.7	18.41	34.44	2.88563e+06	2.14381e+06	6.07248e+06	2.86263e+06	1.64684e+06	1.23464e+06	5.30777e+06	4.17557e+06	6.07248e+06	5.0311e+06	3.82274e+06	2.44013e+06	High	High	High	High	High	High
FALSE	High	Master Protein	A0A0K0GJE1	ISXo8 transposase OS=Xanthomonas oryzae pv. oryzae (strain PXO99A) OX=360094 GN=PXO_00082 PE=4 SV=1	0	13.209	10	5	9	5	544	60	9.6	4.07	5				Pf13546		A0A0K0GJE1; xop:PXO_00082			0	0.719	0.103763	0.222634	116.4	83.6	26.29	31.45	330741	362306	997622	335798	131185	256586	608359	705676	997622	590170	304513	507114	High	High	High	High	High	Peak Found
FALSE	High	Master Protein	A0A0K0GG78	Ysc84 actin-binding domain-containing protein OS=Xanthomonas oryzae pv. oryzae (strain PXO99A) OX=360094 GN=PXO_03841 PE=4 SV=1	0	23.998	27	8	29	8	297	31.1	6.13	0	8				Pf04366		A0A0K0GG78; xop:PXO_03841			0	0.719	0.231283	0.36986	116.3	83.7	21.59	16.3	1.22454e+06	962676	1.45005e+06	999091	580949	672736	2.25241e+06	1.87503e+06	1.45005e+06	1.75591e+06	1.34853e+06	1.32959e+06	High	High	High	High	High	High
FALSE	High	Master Protein	A0A0K0GHH3	HmsH OS=Xanthomonas oryzae pv. oryzae (strain PXO99A) OX=360094 GN=hmsH PE=4 SV=1	0	29.987	14	11	29	11	680	77	7.94	19.88	11	transport		transporter activity	Pf14559, Pf21197		A0A0K0GHH3; xop:PXO_04328	hmsH		0	0.718	0.0358898	0.131618	116.4	83.6	17.01	16.61	662944	613488	1.60101e+06	562132	377316	356930	1.21941e+06	1.19491e+06	1.60101e+06	987953	875846	705434	High	High	High	High	High	High
FALSE	High	Master Protein	A0A0K0GLD8	Beta-mannosidase OS=Xanthomonas oryzae pv. oryzae (strain PXO99A) OX=360094 GN=PXO_01640 PE=4 SV=1	0	34.946	15	12	32	12	860	96.7	6.34	7.45	12	other metabolic processes	non-structural extracellular	other molecular function	Pf00703, Pf17753, Pf17786		A0A0K0GLD8; xop:PXO_01640			0	0.717	0.0106651	0.152075	116.5	83.5	5.1	15.33	1.15089e+06	1.00931e+06	2.17104e+06	863308	697513	604637	2.11693e+06	1.96587e+06	2.17104e+06	1.51727e+06	1.6191e+06	1.195e+06	High	High	High	High	High	High
FALSE	High	Master Protein	A0A0K0GLA9	Acyl-CoA dehydrogenase OS=Xanthomonas oryzae pv. oryzae (strain PXO99A) OX=360094 GN=PXO_01173 PE=3 SV=1	0	17.365	12	7	16	7	597	64.8	6.28	1.79	7			other molecular function	Pf00441, Pf02770, Pf02771, Pf12418, Pf12806		A0A0K0GLA9; xop:PXO_01173			0	0.717	0.247329	0.41745	116.5	83.5	30.91	39.86	331702	599772	1.00056e+06	196893	354843	362755	610127	1.16819e+06	1.00056e+06	346041	823680	716946	High	High	High	High	High	High
FALSE	High	Master Protein	A0A0K0GR80	Polyvinylalcohol dehydrogenase OS=Xanthomonas oryzae pv. oryzae (strain PXO99A) OX=360094 GN=PXO_02746 PE=4 SV=1	0	39.311	18	10	36	10	561	59	8.05	36.62	10				Pf01011, Pf13360		A0A0K0GR80; xop:PXO_02746			0	0.717	0.307574	0.42443	116.5	83.5	71.26	25.16	8.15227e+06	2.6277e+06	4.57696e+06	3.08985e+06	1.521e+06	1.8565e+06	1.49951e+07	5.11804e+06	4.57696e+06	5.43044e+06	3.53064e+06	3.66917e+06	High	High	High	High	High	High
FALSE	High	Master Protein	B2SVJ9	Polyribonucleotide nucleotidyltransferase OS=Xanthomonas oryzae pv. oryzae (strain PXO99A) OX=360094 GN=pnp PE=3 SV=1	0	165.25	44	40	174	40	704	75.4	5.64	150.04	40	RNA metabolism OR transcription;other metabolic processes	other cell component	nucleic acid binding activity;other molecular function	Pf00013, Pf00575, Pf01138, Pf03725, Pf03726		B2SVJ9; xop:PXO_01307	pnp	PXO_01307	0	0.715	0.0218902	0.186058	116.6	83.4	2.32	14.03	4.25899e+07	4.20938e+07	7.95575e+07	3.18935e+07	2.4492e+07	3.61052e+07	7.83391e+07	8.19873e+07	7.95575e+07	5.60532e+07	5.68522e+07	7.13581e+07	High	High	High	High	High	High
FALSE	High	Master Protein	B2SMI2	ATP-dependent Clp protease ATP-binding subunit ClpX OS=Xanthomonas oryzae pv. oryzae (strain PXO99A) OX=360094 GN=clpX PE=3 SV=1	0	34.795	26	10	30	10	428	47.1	5.54	16.46	10	protein metabolism;other metabolic processes		other molecular function	Pf06689, Pf07724, Pf10431		B2SMI2; xop:PXO_02476	clpX	PXO_02476	0	0.715	0.227668	0.362286	116.6	83.4	20.78	20.63	877610	1.11276e+06	2.46741e+06	882061	862686	680116	1.61426e+06	2.16736e+06	2.46741e+06	1.55023e+06	2.00252e+06	1.34418e+06	High	High	High	High	High	High
FALSE	High	Master Protein	A0A0K0GLI2	Dihydrolipoyl dehydrogenase OS=Xanthomonas oryzae pv. oryzae (strain PXO99A) OX=360094 GN=lpdA PE=3 SV=1	0	32.444	24	10	32	10	478	50.1	6.43	21.03	10			other molecular function	Pf02852, Pf07992		A0A0K0GLI2; xop:PXO_01196	lpdA		0	0.713	0.0164802	0.10309	116.7	83.3	10.73	10.14	1.68347e+06	1.72569e+06	3.82323e+06	1.23852e+06	1.14833e+06	1.21303e+06	3.09654e+06	3.36118e+06	3.82323e+06	2.17671e+06	2.66556e+06	2.39742e+06	High	High	High	High	High	High
FALSE	High	Master Protein	A0A0K0GKJ6	DNA gyrase subunit A OS=Xanthomonas oryzae pv. oryzae (strain PXO99A) OX=360094 GN=gyrA PE=3 SV=1	0	68.145	20	25	81	25	898	98.7	5.31	51.99	25	cell organization and biogenesis;DNA metabolism;other metabolic processes	other cell component	nucleic acid binding activity;other molecular function	Pf00521, Pf03989		A0A0K0GKJ6; xop:PXO_00734	gyrA		0	0.712	0.0138639	0.129061	116.9	83.1	9.2	15.84	4.29799e+06	4.12118e+06	9302122	2.63485e+06	2.74907e+06	2.89001e+06	7.90565e+06	8.02694e+06	9302122	4.63078e+06	6.38129e+06	5.7118e+06	High	High	High	High	High	High
FALSE	High	Master Protein	A0A0J9WWR1	D-3-phosphoglycerate dehydrogenase OS=Xanthomonas oryzae pv. oryzae (strain PXO99A) OX=360094 GN=PXO_00852 PE=3 SV=1	0	13.64	9	4	14	4	413	43.9	6.24	2.05	4	other metabolic processes		other molecular function	Pf00389, Pf02826		A0A0J9WWR1; xop:PXO_00852; xop:PXO_06075			0	0.712	0.11023	0.250882	116.8	83.2	16.76	23.13	476868	599866	1.21187e+06	473143	402429	294554	877142	1.16838e+06	1.21187e+06	831553	934139	582155	High	High	High	High	High	High
FALSE	High	Master Protein	A0A0K0GFT2	Indolepyruvate ferredoxin oxidoreductase chain alpha OS=Xanthomonas oryzae pv. oryzae (strain PXO99A) OX=360094 GN=PXO_03584 PE=4 SV=1	0	31.119	10	9	18	9	1235	134.6	7.4	11.89	9			other molecular function	Pf01558, Pf20169		A0A0K0GFT2; xop:PXO_03584			0	0.708	0.0673651	0.187259	117.1	82.9	24.79	8.47	344696	351058	985781	275530	228558	226753	634028	683766	985781	484247	530541	448154	High	High	High	High	High	High
FALSE	High	Master Protein	A0A0K0GQW6	ATPase AAA-type core domain-containing protein OS=Xanthomonas oryzae pv. oryzae (strain PXO99A) OX=360094 GN=PXO_02963 PE=4 SV=1	0.001	4.187	5	2	5	2	376	42.8	5.63	0	2			other molecular function	Pf13304		A0A0K0GQW6; xop:PXO_02963			0	0.706	0.113751	0.287492	117.2	82.8	22.21	37.5	182414	268965	416773	167436	149697	78288	335529	523871	416773	294270	347485	154728	Peak Found	High	High	High	High	Peak Found
FALSE	High	Master Protein	B2SNV6	Serine hydroxymethyltransferase OS=Xanthomonas oryzae pv. oryzae (strain PXO99A) OX=360094 GN=glyA PE=3 SV=1	0	49.732	32	18	49	18	417	44.9	6.84	44.67	18	other metabolic processes	other cell component	other molecular function	Pf00464		B2SNV6; xop:PXO_04405	glyA	PXO_04405	0	0.703	0.031706	0.139757	117.4	82.6	14.51	8.31	6.70553e+06	4.72354e+06	1.08926e+07	4.35824e+06	3.56343e+06	3.54243e+06	1.2334e+07	9.20018e+06	1.08926e+07	7.65965e+06	8.27163e+06	7.00124e+06	High	High	High	High	High	High
FALSE	High	Master Protein	A0A0J9WWH0	Elongation factor Tu OS=Xanthomonas oryzae pv. oryzae (strain PXO99A) OX=360094 GN=tuf PE=3 SV=1	0	118.57	55	24	145	24	384	41.7	5.36	150.82	24	protein metabolism;other metabolic processes	other cell component	nucleic acid binding activity;other molecular function	Pf00009, Pf03143, Pf03144		A0A0J9WWH0; xop:PXO_04524; xop:PXO_04538	tuf		0	0.702	0.132672	0.271187	117.5	82.5	18.71	29.23	3.05374e+07	3.40955e+07	81472970	1.94174e+07	2.00721e+07	3.12985e+07	5.61699e+07	6.64088e+07	81472970	3.41264e+07	4.65924e+07	6.18581e+07	High	High	High	High	High	High
FALSE	High	Master Protein	A0A0K0GFJ3	Cardiolipin synthase OS=Xanthomonas oryzae pv. oryzae (strain PXO99A) OX=360094 GN=PXO_03577 PE=4 SV=1	0	11.827	7	4	5	4	663	73	9.11	1.65	4	other metabolic processes		other molecular function	Pf13091		A0A0K0GFJ3; xop:PXO_03577			0	0.7	0.330691	0.56627	117.6	82.4	61.22	12.53	111050	51894.9	376507	81366.5	65369.2	59934.9	204264	101077	376507	143002	151739	118455	High	Peak Found	High	Peak Found	Peak Found	Peak Found
FALSE	High	Master Protein	A0A0K0GFL3	Small-conductance mechanosensitive channel OS=Xanthomonas oryzae pv. oryzae (strain PXO99A) OX=360094 GN=PXO_03384 PE=3 SV=1	0	6.408	3	2	5	2	803	86	8.09	2.12	2	transport	plasma membrane;other membranes		Pf00924, Pf12607, Pf21082		A0A0K0GFL3; xop:PXO_03384			0	0.699	0.287856	0.367456	117.7	82.3	30.69	21.25	187444	330389	475635	162530		195648	344781	643509	475635	285648		386677	High	High	High	Peak Found	n/a	High
FALSE	High	Master Protein	B2SQY5	Succinyl-diaminopimelate desuccinylase OS=Xanthomonas oryzae pv. oryzae (strain PXO99A) OX=360094 GN=dapE PE=3 SV=1	0	15.801	16	5	10	5	376	40.3	5.63	2.12	5	other metabolic processes		other molecular function	Pf01546, Pf07687		B2SQY5; xop:PXO_01145	dapE	PXO_01145	0	0.699	0.675154	0.799157	117.7	82.3	85.48	92.35	127904	16062.6	425737	7582.03	137593	83188.5	235265	31285.6	425737	13325.5	319388	164413	High	High	High	High	High	Peak Found
FALSE	High	Master Protein	A0A0K0GGE8	Hydroxylase OS=Xanthomonas oryzae pv. oryzae (strain PXO99A) OX=360094 GN=PXO_03738 PE=4 SV=1	0	10.294	9	4	10	4	461	51.3	9.39	5.78	4			other molecular function	Pf01494		A0A0K0GGE8; xop:PXO_03738			0	0.699	0.917168	0.896423	117.7	82.3	44.36	34.43	377672	136555	673686	448445	187394	238156	694683	265972	673686	788148	434988	470690	High	High	High	High	High	High
FALSE	High	Master Protein	A0A0J9WWY8	Flagellar hook-associated protein 2 OS=Xanthomonas oryzae pv. oryzae (strain PXO99A) OX=360094 GN=PXO_01000 PE=3 SV=1	0	24.624	16	8	20	8	441	44.6	5.38	20.54	8	cell adhesion	non-structural extracellular;other cell component		Pf02465, Pf07195, Pf07196		A0A0J9WWY8; xop:PXO_01000; xop:PXO_06166			0	0.698	0.210173	0.320832	117.8	82.2	41.3	35.85	5.39355e+06	2.29897e+06	6.00045e+06	3.11593e+06	1.80334e+06	1.29583e+06	9.9208e+06	4.47778e+06	6.00045e+06	5.47628e+06	4.18601e+06	2.56108e+06	High	High	High	High	High	High
FALSE	High	Master Protein	A0A0K0GGA6	Biotin carboxylase OS=Xanthomonas oryzae pv. oryzae (strain PXO99A) OX=360094 GN=PXO_03803 PE=4 SV=1	0	10.283	8	4	8	4	675	72.3	6.38	0	4			other molecular function	Pf00289, Pf00364, Pf02785, Pf02786, Pf21139		A0A0K0GGA6; xop:PXO_03803			0	0.693	0.133974	0.220184	118.2	81.8	45.86	33.94	112413	114242	446012	48603.5	75441.2	77980.7	206771	222512	446012	85421.3	175118	154121	High	High	High	Peak Found	High	Peak Found
FALSE	High	Master Protein	A0A0K0GF93	TonB-dependent receptor OS=Xanthomonas oryzae pv. oryzae (strain PXO99A) OX=360094 GN=PXO_03327 PE=3 SV=1	0	12.183	6	5	10	5	862	94	7.17	1.7	5		other membranes		Pf00593, Pf07715		A0A0K0GF93; xop:PXO_03327			0	0.693	0.0820023	0.283658	118.1	81.9	5.74	29.8	345043	312579	681425	250192	257035	165466	634666	608819	681425	439715	596645	327027	High	Peak Found	High	Peak Found	Peak Found	High
FALSE	Medium	Master Protein	A0A0K0GPG0	Cell Wall Hydrolase superfamily OS=Xanthomonas oryzae pv. oryzae (strain PXO99A) OX=360094 GN=PXO_02539 PE=4 SV=1	0.031	1.876	7	1	3	1	153	16.9	9.57	0	1			other molecular function	Pf07486		A0A0K0GPG0; xop:PXO_02539			0	0.693	0.908028	0.95016	118.1	81.9	58.78	65.35	102986	366858	436730	127245	130366	371135	189431	714541	436730	223634	302613	733509	Peak Found	High	High	Peak Found	Peak Found	High
FALSE	High	Master Protein	A0A0K0GRE0	DNA 3'-5' helicase OS=Xanthomonas oryzae pv. oryzae (strain PXO99A) OX=360094 GN=uvrD PE=3 SV=1	0	11.869	7	5	6	5	728	81.6	6.28	1.67	5	cell organization and biogenesis;DNA metabolism;other metabolic processes	other cell component	nucleic acid binding activity;other molecular function	Pf00580, Pf13361, Pf21196		A0A0K0GRE0; xop:PXO_03230	uvrD		0	0.692	0.57272	0.586697	118.2	81.8	31.4	77.84	238215	173046	626084	172442	282534	55259.4	438169	337047	626084	303068	655833	109214	Peak Found	High	High	Peak Found	Peak Found	Peak Found
FALSE	High	Master Protein	A0A0K0GFE3	Glycogen debranching enzyme GlgX OS=Xanthomonas oryzae pv. oryzae (strain PXO99A) OX=360094 GN=glgX PE=3 SV=1	0	11.744	5	4	11	4	720	80.9	6.6	1.96	4	other metabolic processes		other molecular function	Pf00128, Pf02922		A0A0K0GFE3; xop:PXO_03371	glgX		0	0.69	0.0647762	0.222634	118.3	81.7	17.43	3.22	404500	271515	707051	270838	218543	246924	744030	528839	707051	476002	507293	488020	High	High	High	High	High	High
FALSE	High	Master Protein	A0A0K0GH45	Putative signal protein with GAF,PAS(PAC) and GGDEF domains OS=Xanthomonas oryzae pv. oryzae (strain PXO99A) OX=360094 GN=PXO_04155 PE=4 SV=1	0	46.186	17	13	48	13	874	94.8	6.04	16.35	13				Pf00990, Pf01590, Pf08447, Pf08448		A0A0K0GH45; xop:PXO_04155			0	0.69	0.22109	0.371771	118.4	81.6	20.33	15.38	549163	728212	1.51241e+06	556447	533438	476286	1.01012e+06	1.41836e+06	1.51241e+06	977962	1.23825e+06	941327	High	High	High	High	High	High
FALSE	High	Master Protein	B2SVL6	NADH-quinone oxidoreductase subunit D OS=Xanthomonas oryzae pv. oryzae (strain PXO99A) OX=360094 GN=nuoD PE=3 SV=1	0	21.26	15	6	18	6	435	49.4	6.55	8.03	6	other metabolic processes	plasma membrane;other membranes	other molecular function	Pf00346		B2SVL6; xop:PXO_01290	nuoD	PXO_01290	0	0.687	0.419585	0.688856	118.6	81.4	41.04	13.29	266132	537920	1.20164e+06	349619	346112	363984	489519	1.04772e+06	1.20164e+06	614459	803414	719376	High	High	High	High	High	High
FALSE	High	Master Protein	A0A0K0GFY5	TonB-dependent outer membrane receptor OS=Xanthomonas oryzae pv. oryzae (strain PXO99A) OX=360094 GN=PXO_03611 PE=4 SV=1	0	162.735	41	41	170	40	1012	108.9	5.55	125.41	41		other membranes	other molecular function	Pf00593, Pf13620		A0A0K0GFY5; xop:PXO_03611			0	0.685	0.0564194	0.168555	118.7	81.3	17.2	19.23	7.15033e+06	9.57475e+06	16314439	4.83599e+06	4.81272e+06	6.35822e+06	1.31522e+07	1.8649e+07	16314439	8.49931e+06	1.11716e+07	1.25663e+07	High	High	High	High	High	High
FALSE	High	Master Protein	B2SMI4	Trigger factor OS=Xanthomonas oryzae pv. oryzae (strain PXO99A) OX=360094 GN=tig PE=3 SV=1	0	55.534	30	18	65	18	430	48.2	5.22	29.28	18	cell cycle OR cell proliferation;protein metabolism;other metabolic processes;transport;other biological processes	other cell component	other molecular function	Pf05697, Pf05698		B2SMI4; xop:PXO_02478	tig	PXO_02478	0	0.685	0.331637	0.587133	118.7	81.3	33.53	8.81	1.06907e+06	2.00758e+06	3.72828e+06	1.45321e+06	1.16058e+06	1.1443e+06	1.96643e+06	3.91022e+06	3.72828e+06	2.55404e+06	2.694e+06	2.26158e+06	High	High	High	High	High	High
FALSE	High	Master Protein	A0A0K0GNZ8	Acetylornithine aminotransferase OS=Xanthomonas oryzae pv. oryzae (strain PXO99A) OX=360094 GN=argD PE=3 SV=1	0	12.618	9	3	9	3	408	42.9	6.38	9.01	3	other metabolic processes	other cell component	other molecular function	Pf00202		A0A0K0GNZ8; xop:PXO_02293	argD		0	0.684	0.0734622	0.157557	118.8	81.2	28.7	19.23	264091	252560	780082	153669	144966	201883	485764	491919	780082	270074	336504	398999	High	High	High	High	High	High
FALSE	High	Master Protein	B2SQB2	ATP synthase subunit alpha OS=Xanthomonas oryzae pv. oryzae (strain PXO99A) OX=360094 GN=atpA PE=3 SV=1	0	130.122	46	29	129	29	515	55.3	5.52	126.09	29	other metabolic processes;transport	plasma membrane;other membranes	transporter activity;other molecular function	Pf00006, Pf00306, Pf02874		B2SQB2; xop:PXO_03111	atpA	PXO_03111	0	0.684	0.181465	0.313356	118.8	81.2	27.36	21.4	5.27539e+06	8.75939e+06	1.35865e+07	4.3312e+06	4.00434e+06	5.9044e+06	9.70345e+06	1.70609e+07	1.35865e+07	7.61214e+06	9.29511e+06	1.16694e+07	High	High	High	High	High	High
FALSE	High	Master Protein	A0A0J9WWW8	Putative signal protein with PAS(PAC), GGDEF and EAL domains OS=Xanthomonas oryzae pv. oryzae (strain PXO99A) OX=360094 GN=PXO_01021 PE=4 SV=1	0	13.43	4	4	11	4	920	103.4	6.09	8.31	4				Pf00563, Pf00990, Pf08447, Pf13426		A0A0J9WWW8; xop:PXO_01021; xop:PXO_06145			0	0.684	0.212729	0.355533	118.7	81.3	45.88	15.26	254055	352315	1.1593e+06	221181	228068	237568	467304	686214	1.1593e+06	388727	529403	469527	High	High	High	High	High	High
FALSE	High	Master Protein	A0A0K0GFA9	Tetratricopeptide repeat domain protein OS=Xanthomonas oryzae pv. oryzae (strain PXO99A) OX=360094 GN=PXO_03477 PE=4 SV=1	0	35.023	26	11	37	11	397	43.3	8.75	17.07	11		other cell component		Pf13181, Pf14559		A0A0K0GFA9; xop:PXO_03477			0	0.683	0.450025	0.672245	118.9	81.1	54.62	28.99	297702	916153	1.07657e+06	358407	316621	547332	547588	1.78442e+06	1.07657e+06	629905	734959	1.08174e+06	High	High	High	High	High	High
FALSE	High	Master Protein	A0A0K0GPE6	ABC transporter sulfate binding protein OS=Xanthomonas oryzae pv. oryzae (strain PXO99A) OX=360094 GN=PXO_02518 PE=3 SV=1	0	16.356	15	6	24	6	365	40.6	6.92	11.23	6	transport	other cell component	other molecular function	Pf13531		A0A0K0GPE6; xop:PXO_02518			0	0.682	0.245678	0.401942	118.9	81.1	36.5	16.19	1.94194e+06	1.25923e+06	1.70378e+06	1.21644e+06	721070	809108	3.57197e+06	2.45264e+06	1.70378e+06	2.13791e+06	1.67379e+06	1.59911e+06	High	High	High	High	High	High
FALSE	High	Master Protein	A0A0K0GHT7	LppC superfamily OS=Xanthomonas oryzae pv. oryzae (strain PXO99A) OX=360094 GN=lppC PE=4 SV=1	0	18.508	10	6	17	6	576	59.9	9.03	13.54	6	other metabolic processes;other biological processes	other membranes		Pf04348		A0A0K0GHT7; xop:PXO_04379	lppC		0	0.679	0.0257557	0.139601	119.1	80.9	11.45	16.73	736173	759885	1.17539e+06	597332	322104	465514	1.3541e+06	1.48005e+06	1.17539e+06	1.04982e+06	747685	920038	High	High	High	High	High	High
FALSE	High	Master Protein	A0A0K0GH68	Lipoyl synthase OS=Xanthomonas oryzae pv. oryzae (strain PXO99A) OX=360094 GN=lipA PE=3 SV=1	0.007	2.999	4	1	1	1	327	35.9	7.34	1.74	1	protein metabolism;other metabolic processes	other cell component	other molecular function	Pf04055, Pf16881		A0A0K0GH68; xop:PXO_04289	lipA		0	0.679	0.236354	0.329265	119.1	80.9	34.49	37.48	51736.5	49177.9	166689	37001.8	25125.2	56848.1	95163.3	95785.4	166689	65031.1	58322.1	112354	Peak Found	Peak Found	High	Peak Found	Peak Found	Peak Found
FALSE	Medium	Master Protein	A0A0K0GQA8	Copper resistance protein A OS=Xanthomonas oryzae pv. oryzae (strain PXO99A) OX=360094 GN=copA PE=4 SV=1	0.027	1.925	1	1	3	1	602	66.4	6.67	0	1		other cell component	other molecular function	Pf00394, Pf07731, Pf07732		A0A0K0GQA8; xop:PXO_03132	copA		0	0.679	0.444358	0.563301	119.1	80.9	48.59	59.74	279702	94860.5	323006	217211	94470.7	51971.4	514479	184763	323006	381750	219291	102716	Peak Found	High	High	High	Peak Found	Peak Found
FALSE	High	Master Protein	A0A0K0GFN1	DUF2875 domain-containing protein OS=Xanthomonas oryzae pv. oryzae (strain PXO99A) OX=360094 GN=PXO_03642 PE=4 SV=1	0	13.573	8	4	15	1	560	62	5.81	10.98	4		other membranes		Pf11394, Pf20995		A0A0K0GFN1; xop:PXO_03642			0	0.677	0.120911	0.2395	119.3	80.7	19.13	17.81	526200	340295	909682	294228	265366	373860	967884	662802	909682	517109	615983	738894	High	High	High	High	High	High
FALSE	High	Master Protein	A0A0K0GQ48	Cystathionine beta-synthase OS=Xanthomonas oryzae pv. oryzae (strain PXO99A) OX=360094 GN=cysB PE=3 SV=1	0	19.215	14	6	17	6	464	50.6	5.2	11.07	6	other metabolic processes		other molecular function	Pf00291, Pf00571		A0A0K0GQ48; xop:PXO_03155	cysB		0	0.676	0.215732	0.347074	119.3	80.7	49.35	15.95	572374	1.39453e+06	1.48145e+06	569827	502856	428356	1.05282e+06	2.71616e+06	1.48145e+06	1.00148e+06	1.16726e+06	846600	High	High	High	High	High	High
FALSE	High	Master Protein	A0A0K0GP29	Peptidase S1 domain-containing protein OS=Xanthomonas oryzae pv. oryzae (strain PXO99A) OX=360094 GN=PXO_02562 PE=4 SV=1	0	19.114	14	4	19	4	327	35.4	7.66	19.45	4	protein metabolism		other molecular function	Pf00089		A0A0K0GP29; xop:PXO_02562			0	0.675	0.396698	0.511683	119.4	80.6	25.6	35.75	1.99355e+06	1.61057e+06	2.15938e+06	1.88051e+06	719434	1.07075e+06	3.66691e+06	3.13697e+06	2.15938e+06	3.30502e+06	1.66999e+06	2.11622e+06	High	High	High	High	High	High
FALSE	High	Master Protein	A0A0K0GNQ5	TonB-dependent receptor OS=Xanthomonas oryzae pv. oryzae (strain PXO99A) OX=360094 GN=PXO_02415 PE=3 SV=1	0	144.947	40	32	164	32	814	87.5	5.22	180.9	32		other membranes		Pf00593, Pf07715		A0A0K0GNQ5; xop:PXO_02415			0	0.674	0.0641614	0.157557	119.4	80.6	21.9	15.25	1.83798e+07	1.255e+07	22846038	1.16923e+07	6682688	8341553	3.38074e+07	2.4444e+07	22846038	2.05493e+07	1.55122e+07	1.64862e+07	High	High	High	High	High	High
FALSE	High	Master Protein	A0A0K0GQA3	Beta-ketoacyl-synthase I OS=Xanthomonas oryzae pv. oryzae (strain PXO99A) OX=360094 GN=PXO_03137 PE=3 SV=1	0	6.14	6	2	4	2	394	41	5.64	0	2	other metabolic processes		other molecular function	Pf00109, Pf02801		A0A0K0GQA3; xop:PXO_03137			0	0.674	0.30578	0.448585	119.5	80.5	9.43	40.75	447610	478775	993960	357497	445514	239063	823325	932524	993960	628304	1.03415e+06	472483	High	High	High	Peak Found	High	Peak Found
[truncated: 301 more rows]
[truncated: 2 more columns]

## Sheet: delete no abundances proteins
Checked	Protein FDR Confidence: Combined	Master	Accession	Description	Exp. q-value: Combined	Sum PEP Score	Coverage [%]	# Peptides	# PSMs	# Unique Peptides	# AAs	MW [kDa]	calc. pI	Score Sequest HT: Sequest HT	# Peptides (by Search Engine): Sequest HT	Biological Process	Cellular Component	Molecular Function	Pfam IDs	Entrez Gene ID	Gene ID	Gene Symbol	Ensembl Gene ID	# Protein Pathway Groups	Abundance Ratio: (PXO99A) / (ΔtssB2)	P-Value: (PXO99A) / (ΔtssB2)	Abundance Ratio Adj. P-Value:(PXO99A) / (ΔtssB2)	Abundances (Grouped): ΔtssB2	Abundances (Grouped): PXO99A	Abundances (Grouped) CV [%]: ΔtssB2	Abundances (Grouped) CV [%]: PXO99A	Abundance: F1: Sample, ΔtssB2	Abundance: F2: Sample, ΔtssB2	Abundance: F3: Sample, ΔtssB2	Abundance: F4: Sample, PXO99A	Abundance: F5: Sample, PXO99A	Abundance: F6: Sample, PXO99A	Abundances (Normalized): F1: Sample, ΔtssB2	Abundances (Normalized): F2: Sample, ΔtssB2	Abundances (Normalized): F3: Sample, ΔtssB2	Abundances (Normalized): F4: Sample, PXO99A	Abundances (Normalized): F5: Sample, PXO99A	Abundances (Normalized): F6: Sample, PXO99A	Found in Sample: F1: Sample, ΔtssB2	Found in Sample: F2: Sample, ΔtssB2	Found in Sample: F3: Sample, ΔtssB2	Found in Sample: F4: Sample, PXO99A	Found in Sample: F5: Sample, PXO99A	Found in Sample: F6: Sample, PXO99A
[truncated: 1,005 more rows]
[truncated: 2 more columns]
